# Supplementary material for: Configurational entropy and Adam-Gibbs relation for quantum liquids
Source: Nat Commun. 2026 Apr 9;17:4843. doi: 10.1038/s41467-026-71210-8 (PMC13223219; doi:10.1038/s41467-026-71210-8)
Supplement: Supplementary file 3 — Source Data [file 41467_2026_71210_MOESM3_ESM.zip]

Archive with 15 entries (15 files):
- SourceData_Fig1.csv
- SourceData_Fig2.csv
- SourceData_Fig3.csv
- SourceData_Fig4.csv
- SourceData_Fig5.csv
- SourceData_Fig6.csv
- SourceData_FigS1.csv
- SourceData_FigS2.csv
- SourceData_FigS3.csv
- SourceData_FigS4.csv
- SourceData_FigS5.csv
- SourceData_FigS6.csv
- SourceData_FigS7.csv
- SourceData_FigS8.csv
- SourceData_FigS9.csv
