# Supplementary material for: Configurational entropy and Adam-Gibbs relation for quantum liquids
Source: Nat Commun. 2026 Apr 9;17:4843. doi: 10.1038/s41467-026-71210-8 (PMC13223219; doi:10.1038/s41467-026-71210-8)
Supplement: Supplementary file 3 — Source Data [file 41467_2026_71210_MOESM3_ESM.zip › SourceData_Fig1.csv]

# Fig. 1 — Thermodynamic and dynamic properties vs temperature (rho=1.2)
h_label	T	1/T	E/N	stdE/N	P	stdP	D_A	Rg_mean	Rg_std	Rg_IS_mean
classical	0.434016	2.304061	-6.395502	0.001672	3.163322	0.008821	0.0000000058
classical	0.444991	2.247235	-6.351298	0.001457	3.334272	0.007591	0.0000000114
classical	0.473926	2.110035	-6.246942	0.000795	3.743426	0.004115	0.0000000425
classical	0.498869	2.004533	-6.156914	0.000493	4.102967	0.002519	0.0000001089
classical	0.548756	1.822303	-5.980940	0.000457	4.793798	0.002269	0.0000004083
classical	0.598643	1.670444	-5.808244	0.000610	5.461082	0.003015	0.0000008529
classical	0.648530	1.541949	-5.638722	0.000535	6.111312	0.002600	0.0000015844
classical	0.698417	1.431810	-5.469384	0.001531	6.754547	0.007335	0.0000023844
classical	0.798191	1.252833	-5.146345	0.002099	7.962383	0.009950	0.0000043032
classical	0.997738	1.002267	-4.508501	0.002600	10.268655	0.011780	0.0000089136
classical	1.995477	0.501133	-1.645906	0.003219	19.772933	0.012956	0.0000426577
classical	2.993215	0.334089	0.956924	0.004699	27.582948	0.018101	0.0000757267
classical	3.990954	0.250567	3.437424	0.005957	34.514660	0.022285	0.0001171622
classical	4.988692	0.200453	5.828035	0.003457	40.840325	0.012096	0.0001574292
h_a	0.434016	2.304061	-6.071753	0.049263	nan	nan	0.0000000007	0.028303	0.005307	0.0000004852
h_a	0.444991	2.247235	-6.051446	0.078265	4.164624	0.147660	0.0000000013	0.027981	0.005250	0.0000003810
h_a	0.473926	2.110035	-5.949224	0.080851	4.559736	0.155146	0.0000000133	0.027190	0.005111	0.0000002734
h_a	0.498869	2.004533	-5.869441	0.085898	4.895674	0.162920	0.0000000477	0.026557	0.004996	0.0000003856
h_a	0.548756	1.822303	-5.707992	0.089537	5.537103	0.176068	0.0000002136	0.025413	0.004788	0.0000003001
h_a	0.598643	1.670444	-5.552894	0.100631	6.151503	0.185015	0.0000005822	0.024397	0.004604	0.0000002223
h_a	0.648530	1.541949	-5.398216	0.110553	6.753552	0.202305	0.0000011723	0.023496	0.004441	0.0000002831
h_a	0.698417	1.431810	-5.241311	0.117229	7.356739	0.208934	0.0000019482	0.022681	0.004292	0.0000002447
h_a	0.748304	1.336356	-5.081654	0.119626	7.935420	0.214531	0.0000028046	0.021938	0.004154
h_a	0.798191	1.252833	-4.927865	0.141988	8.499388	0.246450	0.0000034974	0.021266	0.004026	0.0000003269
h_a	0.848078	1.179137	-4.780999	0.146350	9.067005	0.252047	0.0000046979	0.020658	0.003917
h_a	0.897965	1.113630	-4.641505	0.153207	9.622866	0.260019	0.0000060823	0.020090	0.003813
h_a	0.947852	1.055018	-4.480905	0.163392	10.178563	0.270850	0.0000072694	0.019573	0.003716
h_a	0.997738	1.002267	-4.292115	0.169252	10.714874	0.306010	0.0000084217	0.019085	0.003619	0.0000001341
h_a	1.995477	0.501133	-1.536953	0.342866	20.047118	0.502737	0.0000403712	0.013575	0.002587	0.0000000634
h_a	2.993215	0.334089	1.034028	0.517251	27.765291	0.710698	0.0000743796	0.011105	0.002116	0.0000000466
h_a	3.990954	0.250567	3.491727	0.687820	34.632406	0.909070	0.0001085177	0.009619	0.001834	0.0000000329
h_a	4.988692	0.200453	5.894649	0.853591	41.017395	1.047533	0.0001397184	0.008607	0.001641	0.0000000286
h_b	0.473926	2.110035	-5.236567	0.074584	6.585316	0.157734	0.0000000007	0.051440	0.009364	0.0000005503
h_b	0.498869	2.004533	-5.153583	0.084918	6.872214	0.173756	0.0000000031	0.050451	0.009222	0.0000005463
h_b	0.548756	1.822303	-5.031514	0.091341	7.423041	0.184373	0.0000000417	0.048631	0.008922	0.0000004943
h_b	0.598643	1.670444	-4.900124	0.100785	7.916792	0.176029	0.0000001879	0.046958	0.008657	0.0000004759
h_b	0.648530	1.541949	-4.749655	0.109500	8.486335	0.202337	0.0000005220	0.045433	0.008400	0.0000004174
h_b	0.698417	1.431810	-4.615048	0.114084	9.014862	0.222640	0.0000010781	0.044055	0.008170	0.0000003995
h_b	0.748304	1.336356	-4.465171	0.120659	9.529723	0.212904	0.0000017044	0.042781	0.007940	0.0000003850
h_b	0.798191	1.252833	-4.361716	0.137993	10.025589	0.224861	0.0000026037	0.041605	0.007746	0.0000003364
h_b	0.848078	1.179137	-4.212217	0.139163	10.539022	0.261606	0.0000034251	0.040520	0.007561	0.0000003160
h_b	0.897965	1.113630	-4.062133	0.151713	11.088702	0.270386	0.0000044403	0.039489	0.007388	0.0000008934
h_b	0.947852	1.055018	-3.940981	0.165939	11.577398	0.268559	0.0000057688	0.038560	0.007223	0.0000002771
h_b	0.997738	1.002267	-3.807140	0.164912	12.058739	0.259674	0.0000070828	0.037671	0.007088	0.0000002840
h_b	1.995477	0.501133	-1.164513	0.366021	20.926212	0.503637	0.0000386860	0.027195	0.005166	0.0000001437
h_b	2.993215	0.334089	1.326640	0.500853	28.418445	0.731490	0.0000714118	0.022317	0.004247	0.0000000911
h_b	3.990954	0.250567	3.790485	0.711403	35.270333	0.844226	0.0001117668	0.019385	0.003689	0.0000000703
h_b	4.988692	0.200453	6.191262	0.822897	41.443665	1.057417	0.0001483778	0.017355	0.003308	0.0000003291
h_c	0.498869	2.004533					nan	0.086740	0.015103	0.0006123979
h_c	0.548756	1.822303	-3.263581	0.076185	12.370359	0.148955	0.0000000008	0.084675	0.014819	0.0005957282
h_c	0.598643	1.670444	-3.140713	0.093519	12.807533	0.195131	0.0000000037	0.082706	0.014582	0.0000007815
h_c	0.648530	1.541949	-3.006440	0.097274	13.310601	0.212428	0.0000000330	0.080867	0.014316	0.0000007577
h_c	0.698417	1.431810	-2.876286	0.106790	13.784572	0.226490	0.0000001637	0.079038	0.014064	0.0000007355
h_c	0.798191	1.252833	-2.638318	0.127018	14.643027	0.246949	0.0000007868	0.075723	0.013607	0.0000006735
h_c	0.897965	1.113630	-2.396548	0.144139	15.504143	0.267773	0.0000020565	0.072757	0.013166	0.0000006024
h_c	0.997738	1.002267	-2.165487	0.160729	16.312835	0.280102	0.0000036628	0.070036	0.012738	0.0000005551
h_c	1.995477	0.501133	0.139320	0.308976	24.039566	0.509350	0.0000312526	0.052763	0.009844	0.0000002661
h_c	2.993215	0.334089	2.475667	0.516894	31.033293	0.724182	0.0000683447	0.043853	0.008270	0.0000002039
h_c	3.990954	0.250567	4.689135	0.695064	37.370848	0.863471	0.0000958388	0.038292	0.007247	0.0000001447
h_c	4.988692	0.200453	6.964957	0.831584	43.337568	1.071564	0.0001377552	0.034389	0.006514	0.0000001228
