# Supplementary material for: Configurational entropy and Adam-Gibbs relation for quantum liquids
Source: Nat Commun. 2026 Apr 9;17:4843. doi: 10.1038/s41467-026-71210-8 (PMC13223219; doi:10.1038/s41467-026-71210-8)
Supplement: Supplementary file 3 — Source Data [file 41467_2026_71210_MOESM3_ESM.zip › SourceData_Fig2.csv]

# Fig. 2 — PEL energy decomposition: simulation data and harmonic predictions
h_label	T	1/T	Eis/N	Evib/N	Eis_HA/N	Evib_HA/N	delta_Eis_anh/N	delta_Evib_anh/N
classical	0.434016	2.304061	-7.674471	1.278969	-7.672769	1.302049	-0.001702	-0.023080
classical	0.444991	2.247235	-7.664906	1.313608	-7.665142	1.334974	0.000235	-0.021366
classical	0.473926	2.110035	-7.647268	1.400325	-7.646726	1.421777	-0.000542	-0.021452
classical	0.498869	2.004533	-7.632259	1.475345	-7.632565	1.496608	0.000306	-0.021263
classical	0.548756	1.822303	-7.609098	1.628158	-7.608106	1.646268	-0.000992	-0.018110
classical	0.598643	1.670444	-7.591556	1.783312	-7.587723	1.795929	-0.003834	-0.012617
classical	0.648530	1.541949	-7.579374	1.940652	-7.570475	1.945590	-0.008899	-0.004938
classical	0.698417	1.431810	-7.570229	2.100845	-7.555692	2.095251	-0.014537	0.005595
classical	0.798191	1.252833	-7.560661	2.414316	-7.531669	2.394572	-0.028992	0.019744
classical	0.997738	1.002267	-7.551451	3.042950	-7.498037	2.993215	-0.053414	0.049735
classical	1.995477	0.501133	-7.543752	5.897846	-7.430773	5.986431	-0.112979	-0.088585
classical	2.993215	0.334089	-7.541832	8.498756	-7.408352	8.979646	-0.133480	-0.480890
classical	3.990954	0.250567	-7.540619	10.978043	-7.397141	11.972862	-0.143478	-0.994818
classical	4.988692	0.200453	-7.540489	13.368524	-7.390415	14.966077	-0.150074	-1.597553
h_a	0.434016	2.304061	-7.686632	1.614878	-7.695066	1.593980	0.008434	0.020898
h_a	0.444991	2.247235	-7.681210	1.629764	-7.686448	1.621760	0.005238	0.008004
h_a	0.473926	2.110035	-7.662051	1.712826	-7.665713	1.695686	0.003662	0.017140
h_a	0.498869	2.004533	-7.645532	1.776091	-7.649841	1.760178	0.004309	0.015914
h_a	0.548756	1.822303	-7.619832	1.911840	-7.622581	1.891066	0.002749	0.020773
h_a	0.598643	1.670444	-7.600212	2.047318	-7.600024	2.024183	-0.000189	0.023135
h_a	0.648530	1.541949	-7.585230	2.187014	-7.581058	2.159194	-0.004172	0.027820
h_a	0.698417	1.431810	-7.574260	2.332949	-7.564893	2.295819	-0.009366	0.037130
h_a	0.748304	1.336356			-7.550955	2.433821
h_a	0.798191	1.252833	-7.562340	2.634475	-7.538815	2.573003	-0.023525	0.061472
h_a	0.848078	1.179137			-7.528148	2.713202
h_a	0.897965	1.113630			-7.518701	2.854282
h_a	0.947852	1.055018			-7.510278	2.996126
h_a	0.997738	1.002267	-7.550990	3.258875	-7.502721	3.138640	-0.048269	0.120235
h_a	1.995477	0.501133	-7.543531	6.006578	-7.432093	6.058033	-0.111438	-0.051455
h_a	2.993215	0.334089	-7.541217	8.575245	-7.409038	9.023031	-0.132179	-0.447786
h_a	3.990954	0.250567	-7.540020	11.031747	-7.397580	7.719733	-0.142440	3.312014
h_a	4.988692	0.200453	-7.538842	13.433491	-7.390481	-26.652097	-0.148361	40.085588
h_b	0.473926	2.110035	-7.692787	2.456220	-7.710586	2.360357	0.017798	0.095863
h_b	0.498869	2.004533	-7.675871	2.522287	-7.691427	2.410871	0.015556	0.111417
h_b	0.548756	1.822303	-7.644083	2.612568	-7.658523	2.513899	0.014440	0.098669
h_b	0.598643	1.670444	-7.620877	2.720753	-7.631333	2.619836	0.010455	0.100917
h_b	0.648530	1.541949	-7.600629	2.850974	-7.608530	2.728758	0.007901	0.122216
h_b	0.698417	1.431810	-7.586923	2.971875	-7.589161	2.840599	0.002239	0.131277
h_b	0.748304	1.336356	-7.575713	3.110542	-7.572526	2.955213	-0.003187	0.155329
h_b	0.798191	1.252833	-7.568868	3.207152	-7.558098	3.072417	-0.010770	0.134735
h_b	0.848078	1.179137	-7.562943	3.350726	-7.545476	3.192016	-0.017467	0.158710
h_b	0.897965	1.113630	-7.560942	3.498809	-7.534349	3.313813	-0.026593	0.184996
h_b	0.947852	1.055018	-7.557487	3.616505	-7.524471	3.437618	-0.033016	0.178887
h_b	0.997738	1.002267	-7.554470	3.747331	-7.515648	3.563256	-0.038823	0.184075
h_b	1.995477	0.501133	-7.542546	6.378033	-7.435550	6.292425	-0.106996	0.085609
h_b	2.993215	0.334089	-7.541784	8.868424	-7.410595	9.183073	-0.131189	-0.314649
h_b	3.990954	0.250567	-7.539236	11.329721	-7.398388	7.915563	-0.140848	3.414159
h_b	4.988692	0.200453	-7.537745	13.729006	-7.390184	-25.878976	-0.147561	39.607982
h_c	0.548756	1.822303	-7.676372	4.412790	-7.747079	4.094099	0.070708	0.318691
h_c	0.598643	1.670444	-7.662743	4.522030	-7.711969	4.188018	0.049226	0.334013
h_c	0.648530	1.541949	-7.636667	4.630227	-7.682103	4.278961	0.045436	0.351266
h_c	0.698417	1.431810	-7.615134	4.738848	-7.656436	4.368400	0.041302	0.370448
h_c	0.798191	1.252833	-7.590138	4.951820	-7.614736	4.546719	0.024597	0.405101
h_c	0.897965	1.113630	-7.572551	5.176003	-7.582471	4.728368	0.009920	0.447635
h_c	0.997738	1.002267	-7.561797	5.396311	-7.556899	4.916023	-0.004899	0.480288
h_c	1.995477	0.501133	-7.545059	7.684378	-7.448384	7.159005	-0.096675	0.525373
h_c	2.993215	0.334089	-7.542743	10.018410	-7.416588	9.797583	-0.126155	0.220827
h_c	3.990954	0.250567	-7.541218	12.230353	-7.401588	8.656926	-0.139631	3.573427
h_c	4.988692	0.200453	-7.539773	14.504730	-7.389571	-23.042463	-0.150202	37.547192
