# Supplementary material for: Configurational entropy and Adam-Gibbs relation for quantum liquids
Source: Nat Commun. 2026 Apr 9;17:4843. doi: 10.1038/s41467-026-71210-8 (PMC13223219; doi:10.1038/s41467-026-71210-8)
Supplement: Supplementary file 3 — Source Data [file 41467_2026_71210_MOESM3_ESM.zip › SourceData_Fig3.csv]

# Fig. 3 — PEL energy decomposition with anharmonic predictions
h_label	T	Eis_sim/N	Evib_sim/N	Eis_PEL_anh/N	Evib_PEL_anh/N
classical	0.434016	-7.674471	1.278969	-7.672769	1.302049
classical	0.444991	-7.664906	1.313608	-7.665142	1.334974
classical	0.473926	-7.647268	1.400325	-7.646726	1.421777
classical	0.498869	-7.632259	1.475345	-7.632565	1.496608
classical	0.548756	-7.609098	1.628158	-7.608106	1.646268
classical	0.598643	-7.591556	1.783312	-7.587723	1.795929
classical	0.648530	-7.579374	1.940652	-7.570475	1.945590
classical	0.698417	-7.570229	2.100845	-7.555692	2.095251
classical	0.798191	-7.560661	2.414316	-7.531669	2.394572
classical	0.997738	-7.551451	3.042950	-7.498037	2.993215
classical	1.995477	-7.543752	5.897846	-7.430773	5.986431
classical	2.993215	-7.541832	8.498756	-7.408352	8.979646
classical	3.990954	-7.540619	10.978043	-7.397141	11.972862
classical	4.988692	-7.540489	13.368524	-7.390415	14.966077
h_a	0.434016	-7.686632	1.614878	-7.688627	1.606409
h_a	0.444991	-7.681210	1.629764	-7.680317	1.634959
h_a	0.473926	-7.662051	1.712826	-7.660543	1.710908
h_a	0.498869	-7.645532	1.776091	-7.645673	1.777134
h_a	0.548756	-7.619832	1.911840	-7.620901	1.911509
h_a	0.598643	-7.600212	2.047318	-7.601477	2.048260
h_a	0.648530	-7.585230	2.187014	-7.586289	2.187291
h_a	0.698417	-7.574260	2.332949	-7.574547	2.328669
h_a	0.748304			-7.565676	2.472623
h_a	0.798191	-7.562340	2.634475	-7.559248	2.619553
h_a	0.848078			-7.554937	2.770027
h_a	0.897965			-7.552492	2.924789
h_a	0.947852			-7.551715	3.084761
h_a	0.997738	-7.550990	3.258875	-7.552449	3.251051
h_a	1.995477	-7.543531	6.006578	-7.783041	11.550632
h_a	2.993215	-7.541217	8.575245	-8.319111	59.111190
h_a	3.990954	-7.540020	11.031747	-9.124682	234.778743
h_a	4.988692	-7.538842	13.433491	-10.192516	691.563828
h_b	0.473926	-7.692787	2.456220	-7.692039	2.459360
h_b	0.498869	-7.675871	2.522287	-7.674132	2.514625
h_b	0.548756	-7.644083	2.612568	-7.644207	2.625929
h_b	0.598643	-7.620877	2.720753	-7.620631	2.738636
h_b	0.648530	-7.600629	2.850974	-7.602076	2.853152
h_b	0.698417	-7.586923	2.971875	-7.587590	2.969942
h_b	0.748304	-7.575713	3.110542	-7.576470	3.089609
h_b	0.798191	-7.568868	3.207152	-7.568193	3.212942
h_b	0.848078	-7.562943	3.350726	-7.562356	3.340949
h_b	0.897965	-7.560942	3.498809	-7.558647	3.474880
h_b	0.947852	-7.557487	3.616505	-7.556822	3.616246
h_b	0.997738	-7.554470	3.747331	-7.556686	3.766830
h_b	1.995477	-7.542546	6.378033	-7.783512	14.265063
h_b	2.993215	-7.541784	8.868424	-8.319156	81.026242
h_b	3.990954	-7.539236	11.329721	-9.121225	321.721386
h_b	4.988692	-7.537745	13.729006	-10.180971	931.246280
h_c	0.548756	-7.676372	4.412790	-7.689048	4.408884
h_c	0.598643	-7.662743	4.522030	-7.660461	4.524521
h_c	0.648530	-7.636667	4.630227	-7.637242	4.635539
h_c	0.698417	-7.615134	4.738848	-7.618351	4.743713
h_c	0.798191	-7.590138	4.951820	-7.590578	4.957199
h_c	0.897965	-7.572551	5.176003	-7.572745	5.174852
h_c	0.997738	-7.561797	5.396311	-7.562110	5.405612
h_c	1.995477	-7.545059	7.684378	-7.630705	11.251887
h_c	2.993215	-7.542743	10.018410	-7.826464	40.161523
h_c	3.990954	-7.541218	12.230353	-8.089463	128.922964
h_c	4.988692	-7.539773	14.504730	-8.405890	313.377399
