# Supplementary material for: Configurational entropy and Adam-Gibbs relation for quantum liquids
Source: Nat Commun. 2026 Apr 9;17:4843. doi: 10.1038/s41467-026-71210-8 (PMC13223219; doi:10.1038/s41467-026-71210-8)
Supplement: Supplementary file 3 — Source Data [file 41467_2026_71210_MOESM3_ESM.zip › SourceData_Fig4.csv]

# Fig. 4 — Configurational entropy: (a) S_IS(e_IS) single Gaussian; (b) S_IS(T) for all h
panel	e_IS/N	S_IS/N	h_label	T	S_IS_TI/N	S_IS_PEL/N
(a)	-7.840000	-0.082165
(a)	-7.836566	-0.068495
(a)	-7.833131	-0.054913
(a)	-7.829697	-0.041418
(a)	-7.826263	-0.028012
(a)	-7.822828	-0.014693
(a)	-7.819394	-0.001462
(a)	-7.815960	0.011681
(a)	-7.812525	0.024736
(a)	-7.809091	0.037703
(a)	-7.805657	0.050583
(a)	-7.802222	0.063374
(a)	-7.798788	0.076078
(a)	-7.795354	0.088693
(a)	-7.791919	0.101221
(a)	-7.788485	0.113661
(a)	-7.785051	0.126013
(a)	-7.781616	0.138278
(a)	-7.778182	0.150454
(a)	-7.774747	0.162543
(a)	-7.771313	0.174543
(a)	-7.767879	0.186456
(a)	-7.764444	0.198281
(a)	-7.761010	0.210018
(a)	-7.757576	0.221667
(a)	-7.754141	0.233228
(a)	-7.750707	0.244702
(a)	-7.747273	0.256087
(a)	-7.743838	0.267385
(a)	-7.740404	0.278595
(a)	-7.736970	0.289717
(a)	-7.733535	0.300751
(a)	-7.730101	0.311697
(a)	-7.726667	0.322555
(a)	-7.723232	0.333325
(a)	-7.719798	0.344008
(a)	-7.716364	0.354603
(a)	-7.712929	0.365109
(a)	-7.709495	0.375528
(a)	-7.706061	0.385859
(a)	-7.702626	0.396102
(a)	-7.699192	0.406258
(a)	-7.695758	0.416325
(a)	-7.692323	0.426305
(a)	-7.688889	0.436196
(a)	-7.685455	0.446000
(a)	-7.682020	0.455716
(a)	-7.678586	0.465344
(a)	-7.675152	0.474884
(a)	-7.671717	0.484337
(a)	-7.668283	0.493701
(a)	-7.664848	0.502978
(a)	-7.661414	0.512166
(a)	-7.657980	0.521267
(a)	-7.654545	0.530280
(a)	-7.651111	0.539205
(a)	-7.647677	0.548042
(a)	-7.644242	0.556792
(a)	-7.640808	0.565453
(a)	-7.637374	0.574027
(a)	-7.633939	0.582512
(a)	-7.630505	0.590910
(a)	-7.627071	0.599220
(a)	-7.623636	0.607442
(a)	-7.620202	0.615576
(a)	-7.616768	0.623623
(a)	-7.613333	0.631581
(a)	-7.609899	0.639452
(a)	-7.606465	0.647234
(a)	-7.603030	0.654929
(a)	-7.599596	0.662536
(a)	-7.596162	0.670055
(a)	-7.592727	0.677487
(a)	-7.589293	0.684830
(a)	-7.585859	0.692085
(a)	-7.582424	0.699253
(a)	-7.578990	0.706333
(a)	-7.575556	0.713324
(a)	-7.572121	0.720228
(a)	-7.568687	0.727045
(a)	-7.565253	0.733773
(a)	-7.561818	0.740413
(a)	-7.558384	0.746966
(a)	-7.554949	0.753430
(a)	-7.551515	0.759807
(a)	-7.548081	0.766096
(a)	-7.544646	0.772297
(a)	-7.541212	0.778410
(a)	-7.537778	0.784435
(a)	-7.534343	0.790372
(a)	-7.530909	0.796222
(a)	-7.527475	0.801984
(a)	-7.524040	0.807657
(a)	-7.520606	0.813243
(a)	-7.517172	0.818741
(a)	-7.513737	0.824151
(a)	-7.510303	0.829474
(a)	-7.506869	0.834708
(a)	-7.503434	0.839854
(a)	-7.500000	0.844913
(b)			classical	0.100000		-1.470124
(b)			classical	0.110000		-1.366628
(b)			classical	0.120000		-1.262237
(b)			classical	0.130000		-1.157708
(b)			classical	0.140000		-1.053796
(b)			classical	0.150000		-0.951257
(b)			classical	0.160000		-0.850848
(b)			classical	0.170000		-0.753325
(b)			classical	0.180000		-0.659444
(b)			classical	0.190000		-0.569961
(b)			classical	0.200000		-0.485633
(b)			classical	0.210000		-0.407215
(b)			classical	0.220000		-0.334960
(b)			classical	0.230000		-0.268165
(b)			classical	0.240000		-0.206234
(b)			classical	0.250000		-0.148655
(b)			classical	0.260000		-0.094991
(b)			classical	0.270000		-0.044859
(b)			classical	0.280000		0.002072
(b)			classical	0.290000		0.046091
(b)			classical	0.300000		0.087454
(b)			classical	0.310000		0.126386
(b)			classical	0.320000		0.163087
(b)			classical	0.330000		0.197734
(b)			classical	0.340000		0.230486
(b)			classical	0.350000		0.261485
(b)			classical	0.360000		0.290858
(b)			classical	0.370000		0.318721
(b)			classical	0.380000		0.345178
(b)			classical	0.390000		0.370323
(b)			classical	0.400000		0.394242
(b)			classical	0.410000		0.417013
(b)			classical	0.420000		0.438706
(b)			classical	0.430000		0.459388
(b)			classical	0.440000		0.479118
(b)			classical	0.450000		0.497950
(b)			classical	0.460000		0.515935
(b)			classical	0.470000		0.533120
(b)			classical	0.480000		0.549547
(b)			classical	0.490000		0.565257
(b)			classical	0.500000		0.580285
(b)			classical	0.510000		0.594666
(b)			classical	0.520000		0.608431
(b)			classical	0.530000		0.621611
(b)			classical	0.540000		0.634232
(b)			classical	0.550000		0.646319
(b)			classical	0.560000		0.657898
(b)			classical	0.570000		0.668990
(b)			classical	0.580000		0.679615
(b)			classical	0.590000		0.689794
(b)			classical	0.600000		0.699545
(b)			classical	0.610000		0.708885
(b)			classical	0.620000		0.717830
(b)			classical	0.630000		0.726396
(b)			classical	0.640000		0.734596
(b)			classical	0.650000		0.742445
(b)			classical	0.660000		0.749955
(b)			classical	0.670000		0.757137
(b)			classical	0.680000		0.764004
(b)			classical	0.690000		0.770566
(b)			classical	0.700000		0.776834
(b)			classical	0.710000		0.782816
(b)			classical	0.720000		0.788522
(b)			classical	0.730000		0.793960
(b)			classical	0.740000		0.799139
(b)			classical	0.750000		0.804067
(b)			classical	0.760000		0.808751
(b)			classical	0.770000		0.813198
(b)			classical	0.780000		0.817414
(b)			classical	0.790000		0.821406
(b)			classical	0.800000		0.825181
(b)			classical	0.810000		0.828743
(b)			classical	0.820000		0.832098
(b)			classical	0.830000		0.835253
(b)			classical	0.840000		0.838210
(b)			classical	0.850000		0.840976
(b)			classical	0.860000		0.843555
(b)			classical	0.870000		0.845951
(b)			classical	0.880000		0.848169
(b)			classical	0.890000		0.850212
(b)			h_a	0.100000		-8.540860
(b)			h_a	0.110000		-6.919833
(b)			h_a	0.120000		-5.677146
(b)			h_a	0.130000		-4.704137
(b)			h_a	0.140000		-3.928489
(b)			h_a	0.150000		-3.300553
(b)			h_a	0.160000		-2.785330
(b)			h_a	0.170000		-2.357575
(b)			h_a	0.180000		-1.998712
(b)			h_a	0.190000		-1.694828
(b)			h_a	0.200000		-1.435337
(b)			h_a	0.210000		-1.212075
(b)			h_a	0.220000		-1.018662
(b)			h_a	0.230000		-0.850056
(b)			h_a	0.240000		-0.702232
(b)			h_a	0.250000		-0.571947
(b)			h_a	0.260000		-0.456560
(b)			h_a	0.270000		-0.353911
(b)			h_a	0.280000		-0.262213
(b)			h_a	0.290000		-0.179982
(b)			h_a	0.300000		-0.105977
(b)			h_a	0.310000		-0.039150
(b)			h_a	0.320000		0.021382
(b)			h_a	0.330000		0.076373
(b)			h_a	0.340000		0.126466
(b)			h_a	0.350000		0.172215
(b)			h_a	0.360000		0.214097
(b)			h_a	0.370000		0.252525
(b)			h_a	0.380000		0.287858
(b)			h_a	0.390000		0.320412
(b)			h_a	0.400000		0.350459
(b)			h_a	0.410000		0.378243
(b)			h_a	0.420000		0.403976
(b)			h_a	0.430000		0.427846
(b)			h_a	0.440000		0.450021
(b)			h_a	0.450000		0.470649
(b)			h_a	0.460000		0.489863
(b)			h_a	0.470000		0.507780
(b)			h_a	0.480000		0.524508
(b)			h_a	0.490000		0.540140
(b)			h_a	0.500000		0.554764
(b)			h_a	0.510000		0.568456
(b)			h_a	0.520000		0.581287
(b)			h_a	0.530000		0.593319
(b)			h_a	0.540000		0.604610
(b)			h_a	0.550000		0.615212
(b)			h_a	0.560000		0.625172
(b)			h_a	0.570000		0.634534
(b)			h_a	0.580000		0.643338
(b)			h_a	0.590000		0.651619
(b)			h_a	0.600000		0.659411
(b)			h_a	0.610000		0.666743
(b)			h_a	0.620000		0.673644
(b)			h_a	0.630000		0.680139
(b)			h_a	0.640000		0.686253
(b)			h_a	0.650000		0.692005
(b)			h_a	0.660000		0.697418
(b)			h_a	0.670000		0.702508
(b)			h_a	0.680000		0.707294
(b)			h_a	0.690000		0.711790
(b)			h_a	0.700000		0.716013
(b)			h_a	0.710000		0.719974
(b)			h_a	0.720000		0.723687
(b)			h_a	0.730000		0.727163
(b)			h_a	0.740000		0.730414
(b)			h_a	0.750000		0.733448
(b)			h_a	0.760000		0.736277
(b)			h_a	0.770000		0.738907
(b)			h_a	0.780000		0.741348
(b)			h_a	0.790000		0.743607
(b)			h_a	0.800000		0.745690
(b)			h_a	0.810000		0.747605
(b)			h_a	0.820000		0.749357
(b)			h_a	0.830000		0.750952
(b)			h_a	0.840000		0.752395
(b)			h_a	0.850000		0.753692
(b)			h_a	0.860000		0.754846
(b)			h_a	0.870000		0.755862
(b)			h_a	0.880000		0.756744
(b)			h_a	0.890000		0.757495
(b)			h_a	0.434016	0.439914
(b)			h_a	0.444991	0.461672
(b)			h_a	0.473926	0.513453
(b)			h_a	0.498869	0.552406
(b)			h_a	0.548756	0.617268
(b)			h_a	0.598643	0.668034
(b)			h_a	0.648530	0.707446
(b)			h_a	0.698417	0.737288
(b)			h_a	0.748304	0.758662
(b)			h_a	0.798191	0.772181
(b)			h_a	0.848078	0.778088
(b)			h_a	0.897965	0.776346
(b)			h_a	0.947852	0.766690
(b)			h_a	0.997738	0.748674
(b)			h_a	1.995477	-2.876508
(b)			h_a	2.993215	-20.024806
(b)			h_a	3.990954	-62.594048
(b)			h_a	4.988692	-142.895672
(b)			h_b	0.100000		-10.343303
(b)			h_b	0.110000		-8.545076
(b)			h_b	0.120000		-7.140671
(b)			h_b	0.130000		-6.021991
(b)			h_b	0.140000		-5.116089
(b)			h_b	0.150000		-4.372144
(b)			h_b	0.160000		-3.753777
(b)			h_b	0.170000		-3.234349
(b)			h_b	0.180000		-2.793961
(b)			h_b	0.190000		-2.417494
(b)			h_b	0.200000		-2.093283
(b)			h_b	0.210000		-1.812209
(b)			h_b	0.220000		-1.567058
(b)			h_b	0.230000		-1.352058
(b)			h_b	0.240000		-1.162551
(b)			h_b	0.250000		-0.994738
(b)			h_b	0.260000		-0.845502
(b)			h_b	0.270000		-0.712260
(b)			h_b	0.280000		-0.592863
(b)			h_b	0.290000		-0.485508
(b)			h_b	0.300000		-0.388673
(b)			h_b	0.310000		-0.301067
(b)			h_b	0.320000		-0.221591
(b)			h_b	0.330000		-0.149303
(b)			h_b	0.340000		-0.083391
(b)			h_b	0.350000		-0.023156
(b)			h_b	0.360000		0.032012
(b)			h_b	0.370000		0.082641
(b)			h_b	0.380000		0.129195
(b)			h_b	0.390000		0.172079
(b)			h_b	0.400000		0.211650
(b)			h_b	0.410000		0.248224
(b)			h_b	0.420000		0.282079
(b)			h_b	0.430000		0.313463
(b)			h_b	0.440000		0.342596
(b)			h_b	0.450000		0.369674
(b)			h_b	0.460000		0.394873
(b)			h_b	0.470000		0.418350
(b)			h_b	0.480000		0.440247
(b)			h_b	0.490000		0.460691
(b)			h_b	0.500000		0.479797
(b)			h_b	0.510000		0.497667
(b)			h_b	0.520000		0.514396
(b)			h_b	0.530000		0.530069
(b)			h_b	0.540000		0.544763
(b)			h_b	0.550000		0.558549
(b)			h_b	0.560000		0.571489
(b)			h_b	0.570000		0.583644
(b)			h_b	0.580000		0.595065
(b)			h_b	0.590000		0.605802
(b)			h_b	0.600000		0.615899
(b)			h_b	0.610000		0.625398
(b)			h_b	0.620000		0.634337
(b)			h_b	0.630000		0.642749
(b)			h_b	0.640000		0.650666
(b)			h_b	0.650000		0.658119
(b)			h_b	0.660000		0.665134
(b)			h_b	0.670000		0.671736
(b)			h_b	0.680000		0.677948
(b)			h_b	0.690000		0.683792
(b)			h_b	0.700000		0.689287
(b)			h_b	0.710000		0.694452
(b)			h_b	0.720000		0.699303
(b)			h_b	0.730000		0.703858
(b)			h_b	0.740000		0.708129
(b)			h_b	0.750000		0.712131
(b)			h_b	0.760000		0.715876
(b)			h_b	0.770000		0.719377
(b)			h_b	0.780000		0.722643
(b)			h_b	0.790000		0.725686
(b)			h_b	0.800000		0.728514
(b)			h_b	0.810000		0.731136
(b)			h_b	0.820000		0.733562
(b)			h_b	0.830000		0.735797
(b)			h_b	0.840000		0.737850
(b)			h_b	0.850000		0.739727
(b)			h_b	0.860000		0.741434
(b)			h_b	0.870000		0.742978
(b)			h_b	0.880000		0.744362
(b)			h_b	0.890000		0.745593
(b)			h_b	0.473926	0.440714
(b)			h_b	0.498869	0.480075
(b)			h_b	0.548756	0.548245
(b)			h_b	0.598643	0.604638
(b)			h_b	0.648530	0.651161
(b)			h_b	0.698417	0.688973
(b)			h_b	0.748304	0.718646
(b)			h_b	0.798191	0.740293
(b)			h_b	0.848078	0.753659
(b)			h_b	0.897965	0.758192
(b)			h_b	0.947852	0.753100
(b)			h_b	0.997738	0.737386
(b)			h_b	1.995477	-4.053177
(b)			h_b	2.993215	-26.800451
(b)			h_b	3.990954	-82.211986
(b)			h_b	4.988692	-185.320109
(b)			h_c	0.100000		-10.758946
(b)			h_c	0.110000		-9.060908
(b)			h_c	0.120000		-7.721644
(b)			h_c	0.130000		-6.642308
(b)			h_c	0.140000		-5.756827
(b)			h_c	0.150000		-5.019499
(b)			h_c	0.160000		-4.397779
(b)			h_c	0.170000		-3.867890
(b)			h_c	0.180000		-3.412082
(b)			h_c	0.190000		-3.016837
(b)			h_c	0.200000		-2.671690
(b)			h_c	0.210000		-2.368411
(b)			h_c	0.220000		-2.100442
(b)			h_c	0.230000		-1.862496
(b)			h_c	0.240000		-1.650260
(b)			h_c	0.250000		-1.460187
(b)			h_c	0.260000		-1.289331
(b)			h_c	0.270000		-1.135226
(b)			h_c	0.280000		-0.995794
(b)			h_c	0.290000		-0.869273
(b)			h_c	0.300000		-0.754159
(b)			h_c	0.310000		-0.649159
(b)			h_c	0.320000		-0.553162
(b)			h_c	0.330000		-0.465202
(b)			h_c	0.340000		-0.384441
(b)			h_c	0.350000		-0.310145
(b)			h_c	0.360000		-0.241671
(b)			h_c	0.370000		-0.178454
(b)			h_c	0.380000		-0.119994
(b)			h_c	0.390000		-0.065850
(b)			h_c	0.400000		-0.015628
(b)			h_c	0.410000		0.031022
(b)			h_c	0.420000		0.074410
(b)			h_c	0.430000		0.114818
(b)			h_c	0.440000		0.152495
(b)			h_c	0.450000		0.187666
(b)			h_c	0.460000		0.220535
(b)			h_c	0.470000		0.251285
(b)			h_c	0.480000		0.280082
(b)			h_c	0.490000		0.307075
(b)			h_c	0.500000		0.332401
(b)			h_c	0.510000		0.356185
(b)			h_c	0.520000		0.378537
(b)			h_c	0.530000		0.399563
(b)			h_c	0.540000		0.419355
(b)			h_c	0.550000		0.437999
(b)			h_c	0.560000		0.455575
(b)			h_c	0.570000		0.472154
(b)			h_c	0.580000		0.487804
(b)			h_c	0.590000		0.502584
(b)			h_c	0.600000		0.516552
(b)			h_c	0.610000		0.529758
(b)			h_c	0.620000		0.542251
(b)			h_c	0.630000		0.554075
(b)			h_c	0.640000		0.565271
(b)			h_c	0.650000		0.575876
(b)			h_c	0.660000		0.585925
(b)			h_c	0.670000		0.595452
(b)			h_c	0.680000		0.604485
(b)			h_c	0.690000		0.613054
(b)			h_c	0.700000		0.621184
(b)			h_c	0.710000		0.628899
(b)			h_c	0.720000		0.636222
(b)			h_c	0.730000		0.643174
(b)			h_c	0.740000		0.649775
(b)			h_c	0.750000		0.656043
(b)			h_c	0.760000		0.661995
(b)			h_c	0.770000		0.667647
(b)			h_c	0.780000		0.673014
(b)			h_c	0.790000		0.678111
(b)			h_c	0.800000		0.682950
(b)			h_c	0.810000		0.687543
(b)			h_c	0.820000		0.691903
(b)			h_c	0.830000		0.696040
(b)			h_c	0.840000		0.699965
(b)			h_c	0.850000		0.703686
(b)			h_c	0.860000		0.707213
(b)			h_c	0.870000		0.710555
(b)			h_c	0.880000		0.713719
(b)			h_c	0.890000		0.716713
(b)			h_c	0.548756	0.474922
(b)			h_c	0.598643	0.524128
(b)			h_c	0.648530	0.570134
(b)			h_c	0.698417	0.611773
(b)			h_c	0.798191	0.679328
(b)			h_c	0.897965	0.723240
(b)			h_c	0.997738	0.740878
(b)			h_c	1.995477	-1.656880
(b)			h_c	2.993215	-14.183635
(b)			h_c	3.990954	-45.632227
(b)			h_c	4.988692	-105.034581
