# Supplementary material for: Configurational entropy and Adam-Gibbs relation for quantum liquids
Source: Nat Commun. 2026 Apr 9;17:4843. doi: 10.1038/s41467-026-71210-8 (PMC13223219; doi:10.1038/s41467-026-71210-8)
Supplement: Supplementary file 3 — Source Data [file 41467_2026_71210_MOESM3_ESM.zip › SourceData_Fig5.csv]

# Fig. 5 — Validation of S_IS: S_IS/N vs e_IS/N from P(e_IS) at multiple T
panel	h_label	source	T	e_IS/N	S_IS/N
(a)	h_a	S_IS(e_IS)_h0		-7.703713	0.394242
(a)	h_a	S_IS(e_IS)_h0		-7.695896	0.417013
(a)	h_a	S_IS(e_IS)_h0		-7.688292	0.438706
(a)	h_a	S_IS(e_IS)_h0		-7.680896	0.459388
(a)	h_a	S_IS(e_IS)_h0		-7.673702	0.479118
(a)	h_a	S_IS(e_IS)_h0		-7.666703	0.497950
(a)	h_a	S_IS(e_IS)_h0		-7.659894	0.515935
(a)	h_a	S_IS(e_IS)_h0		-7.653269	0.533120
(a)	h_a	S_IS(e_IS)_h0		-7.646823	0.549547
(a)	h_a	S_IS(e_IS)_h0		-7.640553	0.565257
(a)	h_a	S_IS(e_IS)_h0		-7.634453	0.580285
(a)	h_a	S_IS(e_IS)_h0		-7.628519	0.594666
(a)	h_a	S_IS(e_IS)_h0		-7.622748	0.608431
(a)	h_a	S_IS(e_IS)_h0		-7.617135	0.621611
(a)	h_a	S_IS(e_IS)_h0		-7.611678	0.634232
(a)	h_a	S_IS(e_IS)_h0		-7.606372	0.646319
(a)	h_a	S_IS(e_IS)_h0		-7.601215	0.657898
(a)	h_a	S_IS(e_IS)_h0		-7.596204	0.668990
(a)	h_a	S_IS(e_IS)_h0		-7.591335	0.679615
(a)	h_a	S_IS(e_IS)_h0		-7.586607	0.689794
(a)	h_a	S_IS(e_IS)_h0		-7.582016	0.699545
(a)	h_a	S_IS(e_IS)_h0		-7.577561	0.708885
(a)	h_a	S_IS(e_IS)_h0		-7.573238	0.717830
(a)	h_a	S_IS(e_IS)_h0		-7.569046	0.726396
(a)	h_a	S_IS(e_IS)_h0		-7.564983	0.734596
(a)	h_a	S_IS(e_IS)_h0		-7.561046	0.742445
(a)	h_a	S_IS(e_IS)_h0		-7.557234	0.749955
(a)	h_a	S_IS(e_IS)_h0		-7.553546	0.757137
(a)	h_a	S_IS(e_IS)_h0		-7.549978	0.764004
(a)	h_a	S_IS(e_IS)_h0		-7.546530	0.770566
(a)	h_a	S_IS(e_IS)_h0		-7.543200	0.776834
(a)	h_a	S_IS(e_IS)_h0		-7.539987	0.782816
(a)	h_a	S_IS(e_IS)_h0		-7.536890	0.788522
(a)	h_a	S_IS(e_IS)_h0		-7.533906	0.793960
(a)	h_a	S_IS(e_IS)_h0		-7.531035	0.799139
(a)	h_a	S_IS(e_IS)_h0		-7.528275	0.804067
(a)	h_a	S_IS(e_IS)_h0		-7.525625	0.808751
(a)	h_a	S_IS(e_IS)_h0		-7.523085	0.813198
(a)	h_a	S_IS(e_IS)_h0		-7.520653	0.817414
(a)	h_a	S_IS(e_IS)_h0		-7.518328	0.821406
(a)	h_a	S_IS(e_IS)_h0		-7.516110	0.825181
(a)	h_a	S_IS(e_IS)_h0		-7.513996	0.828743
(a)	h_a	S_IS(e_IS)_h0		-7.511988	0.832098
(a)	h_a	S_IS(e_IS)_h0		-7.510082	0.835253
(a)	h_a	S_IS(e_IS)_h0		-7.508280	0.838210
(a)	h_a	S_IS(e_IS)_h0		-7.506580	0.840976
(a)	h_a	S_IS(e_IS)_h0		-7.504981	0.843555
(a)	h_a	S_IS(e_IS)_h0		-7.503483	0.845951
(a)	h_a	S_IS(e_IS)_h0		-7.502084	0.848169
(a)	h_a	S_IS(e_IS)_h0		-7.500786	0.850212
(a)	h_a	S_IS(e_IS)_h0		-7.499586	0.852085
(a)	h_a	S_IS(e_IS)_h0		-7.498484	0.853790
(a)	h_a	S_IS(e_IS)_h0		-7.497481	0.855332
(a)	h_a	S_IS(e_IS)_h0		-7.496574	0.856714
(a)	h_a	S_IS(e_IS)_h0		-7.495765	0.857939
(a)	h_a	S_IS(e_IS)_h0		-7.495052	0.859010
(a)	h_a	S_IS(e_IS)_h0		-7.494434	0.859930
(a)	h_a	S_IS(e_IS)_h0		-7.493913	0.860702
(a)	h_a	S_IS(e_IS)_h0		-7.493486	0.861329
(a)	h_a	S_IS(e_IS)_h0		-7.493154	0.861813
(a)	h_a	P(e_IS)	0.4450	-7.705000	0.389376
(a)	h_a	P(e_IS)	0.4450	-7.695000	0.418962
(a)	h_a	P(e_IS)	0.4450	-7.685000	0.447562
(a)	h_a	P(e_IS)	0.4450	-7.675000	0.475526
(a)	h_a	P(e_IS)	0.4450	-7.665000	0.502831
(a)	h_a	P(e_IS)	0.4450	-7.655000	0.529218
(a)	h_a	P(e_IS)	0.4450	-7.645000	0.555644
(a)	h_a	P(e_IS)	0.4739	-7.695000	0.419379
(a)	h_a	P(e_IS)	0.4739	-7.685000	0.447788
(a)	h_a	P(e_IS)	0.4739	-7.675000	0.475588
(a)	h_a	P(e_IS)	0.4739	-7.665000	0.502730
(a)	h_a	P(e_IS)	0.4739	-7.655000	0.529226
(a)	h_a	P(e_IS)	0.4739	-7.645000	0.554854
(a)	h_a	P(e_IS)	0.4739	-7.635000	0.579447
(a)	h_a	P(e_IS)	0.4739	-7.625000	0.603525
(a)	h_a	P(e_IS)	0.4989	-7.675000	0.474799
(a)	h_a	P(e_IS)	0.4989	-7.665000	0.502629
(a)	h_a	P(e_IS)	0.4989	-7.655000	0.529084
(a)	h_a	P(e_IS)	0.4989	-7.645000	0.554704
(a)	h_a	P(e_IS)	0.4989	-7.635000	0.579959
(a)	h_a	P(e_IS)	0.4989	-7.625000	0.604087
(a)	h_a	P(e_IS)	0.4989	-7.615000	0.627932
(a)	h_a	P(e_IS)	0.5488	-7.645000	0.554139
(a)	h_a	P(e_IS)	0.5488	-7.635000	0.579972
(a)	h_a	P(e_IS)	0.5488	-7.625000	0.604301
(a)	h_a	P(e_IS)	0.5488	-7.615000	0.628057
(a)	h_a	P(e_IS)	0.5488	-7.605000	0.650654
(a)	h_a	P(e_IS)	0.5488	-7.595000	0.672184
(a)	h_a	P(e_IS)	0.5488	-7.645000	0.554961
(a)	h_a	P(e_IS)	0.5488	-7.635000	0.579768
(a)	h_a	P(e_IS)	0.5488	-7.625000	0.604154
(a)	h_a	P(e_IS)	0.5488	-7.615000	0.627937
(a)	h_a	P(e_IS)	0.5488	-7.605000	0.650460
(a)	h_a	P(e_IS)	0.5488	-7.595000	0.672626
(a)	h_a	P(e_IS)	0.5488	-7.585000	0.693670
(a)	h_a	P(e_IS)	0.5986	-7.625000	0.603626
(a)	h_a	P(e_IS)	0.5986	-7.615000	0.627579
(a)	h_a	P(e_IS)	0.5986	-7.605000	0.650783
(a)	h_a	P(e_IS)	0.5986	-7.595000	0.672757
(a)	h_a	P(e_IS)	0.5986	-7.585000	0.694014
(a)	h_a	P(e_IS)	0.5986	-7.575000	0.714617
(a)	h_a	P(e_IS)	0.5986	-7.565000	0.733601
(a)	h_a	P(e_IS)	0.6485	-7.615000	0.626091
(a)	h_a	P(e_IS)	0.6485	-7.605000	0.650380
(a)	h_a	P(e_IS)	0.6485	-7.595000	0.672935
(a)	h_a	P(e_IS)	0.6485	-7.585000	0.694333
(a)	h_a	P(e_IS)	0.6485	-7.575000	0.714813
(a)	h_a	P(e_IS)	0.6485	-7.565000	0.734539
(a)	h_a	P(e_IS)	0.6485	-7.555000	0.753883
(a)	h_a	P(e_IS)	0.6984	-7.605000	0.649498
(a)	h_a	P(e_IS)	0.6984	-7.595000	0.672789
(a)	h_a	P(e_IS)	0.6984	-7.585000	0.694458
(a)	h_a	P(e_IS)	0.6984	-7.575000	0.715114
(a)	h_a	P(e_IS)	0.6984	-7.565000	0.734886
(a)	h_a	P(e_IS)	0.6984	-7.555000	0.753571
(a)	h_a	P(e_IS)	0.6984	-7.545000	0.772040
(a)	h_a	P(e_IS)	0.7982	-7.595000	0.672955
(a)	h_a	P(e_IS)	0.7982	-7.585000	0.694744
(a)	h_a	P(e_IS)	0.7982	-7.575000	0.715103
(a)	h_a	P(e_IS)	0.7982	-7.565000	0.734762
(a)	h_a	P(e_IS)	0.7982	-7.555000	0.753579
(a)	h_a	P(e_IS)	0.7982	-7.545000	0.771570
(a)	h_a	P(e_IS)	0.7982	-7.535000	0.788724
(a)	h_a	P(e_IS)	0.9977	-7.585000	0.694445
(a)	h_a	P(e_IS)	0.9977	-7.575000	0.714458
(a)	h_a	P(e_IS)	0.9977	-7.565000	0.734577
(a)	h_a	P(e_IS)	0.9977	-7.555000	0.753674
(a)	h_a	P(e_IS)	0.9977	-7.545000	0.771916
(a)	h_a	P(e_IS)	0.9977	-7.535000	0.789763
(a)	h_a	P(e_IS)	0.9977	-7.525000	0.807004
(a)	h_a	P(e_IS)	0.9977	-7.515000	0.823316
(a)	h_a	P(e_IS)	1.9955	-7.575000	0.661589
(a)	h_a	P(e_IS)	1.9955	-7.565000	0.699123
(a)	h_a	P(e_IS)	1.9955	-7.555000	0.735968
(a)	h_a	P(e_IS)	1.9955	-7.545000	0.772026
(a)	h_a	P(e_IS)	1.9955	-7.535000	0.807404
(a)	h_a	P(e_IS)	1.9955	-7.525000	0.842055
(a)	h_a	P(e_IS)	1.9955	-7.515000	0.876857
(a)	h_a	P(e_IS)	1.9955	-7.505000	0.910600
(a)	h_a	P(e_IS)	1.9955	-7.495000	0.944902
(a)	h_a	P(e_IS)	2.9932	-7.575000	0.501372
(a)	h_a	P(e_IS)	2.9932	-7.565000	0.578917
(a)	h_a	P(e_IS)	2.9932	-7.555000	0.655822
(a)	h_a	P(e_IS)	2.9932	-7.545000	0.731757
(a)	h_a	P(e_IS)	2.9932	-7.535000	0.807414
(a)	h_a	P(e_IS)	2.9932	-7.525000	0.882269
(a)	h_a	P(e_IS)	2.9932	-7.515000	0.956746
(a)	h_a	P(e_IS)	2.9932	-7.505000	1.030541
(a)	h_a	P(e_IS)	2.9932	-7.495000	1.106168
(a)	h_a	P(e_IS)	3.9910	-7.585000	0.124271
(a)	h_a	P(e_IS)	3.9910	-7.575000	0.261525
(a)	h_a	P(e_IS)	3.9910	-7.565000	0.398695
(a)	h_a	P(e_IS)	3.9910	-7.555000	0.535635
(a)	h_a	P(e_IS)	3.9910	-7.545000	0.671804
(a)	h_a	P(e_IS)	3.9910	-7.535000	0.807329
(a)	h_a	P(e_IS)	3.9910	-7.525000	0.942519
(a)	h_a	P(e_IS)	3.9910	-7.515000	1.077183
(a)	h_a	P(e_IS)	3.9910	-7.505000	1.210812
(a)	h_a	P(e_IS)	3.9910	-7.495000	1.345070
(a)	h_a	P(e_IS)	4.9887	-7.575000	-0.056941
(a)	h_a	P(e_IS)	4.9887	-7.565000	0.159818
(a)	h_a	P(e_IS)	4.9887	-7.555000	0.376308
(a)	h_a	P(e_IS)	4.9887	-7.545000	0.592011
(a)	h_a	P(e_IS)	4.9887	-7.535000	0.807255
(a)	h_a	P(e_IS)	4.9887	-7.525000	1.021866
(a)	h_a	P(e_IS)	4.9887	-7.515000	1.236460
(a)	h_a	P(e_IS)	4.9887	-7.505000	1.450024
(a)	h_a	P(e_IS)	4.9887	-7.495000	1.663971
(b)	h_b	S_IS(e_IS)_h0		-7.703713	0.394242
(b)	h_b	S_IS(e_IS)_h0		-7.695896	0.417013
(b)	h_b	S_IS(e_IS)_h0		-7.688292	0.438706
(b)	h_b	S_IS(e_IS)_h0		-7.680896	0.459388
(b)	h_b	S_IS(e_IS)_h0		-7.673702	0.479118
(b)	h_b	S_IS(e_IS)_h0		-7.666703	0.497950
(b)	h_b	S_IS(e_IS)_h0		-7.659894	0.515935
(b)	h_b	S_IS(e_IS)_h0		-7.653269	0.533120
(b)	h_b	S_IS(e_IS)_h0		-7.646823	0.549547
(b)	h_b	S_IS(e_IS)_h0		-7.640553	0.565257
(b)	h_b	S_IS(e_IS)_h0		-7.634453	0.580285
(b)	h_b	S_IS(e_IS)_h0		-7.628519	0.594666
(b)	h_b	S_IS(e_IS)_h0		-7.622748	0.608431
(b)	h_b	S_IS(e_IS)_h0		-7.617135	0.621611
(b)	h_b	S_IS(e_IS)_h0		-7.611678	0.634232
(b)	h_b	S_IS(e_IS)_h0		-7.606372	0.646319
(b)	h_b	S_IS(e_IS)_h0		-7.601215	0.657898
(b)	h_b	S_IS(e_IS)_h0		-7.596204	0.668990
(b)	h_b	S_IS(e_IS)_h0		-7.591335	0.679615
(b)	h_b	S_IS(e_IS)_h0		-7.586607	0.689794
(b)	h_b	S_IS(e_IS)_h0		-7.582016	0.699545
(b)	h_b	S_IS(e_IS)_h0		-7.577561	0.708885
(b)	h_b	S_IS(e_IS)_h0		-7.573238	0.717830
(b)	h_b	S_IS(e_IS)_h0		-7.569046	0.726396
(b)	h_b	S_IS(e_IS)_h0		-7.564983	0.734596
(b)	h_b	S_IS(e_IS)_h0		-7.561046	0.742445
(b)	h_b	S_IS(e_IS)_h0		-7.557234	0.749955
(b)	h_b	S_IS(e_IS)_h0		-7.553546	0.757137
(b)	h_b	S_IS(e_IS)_h0		-7.549978	0.764004
(b)	h_b	S_IS(e_IS)_h0		-7.546530	0.770566
(b)	h_b	S_IS(e_IS)_h0		-7.543200	0.776834
(b)	h_b	S_IS(e_IS)_h0		-7.539987	0.782816
(b)	h_b	S_IS(e_IS)_h0		-7.536890	0.788522
(b)	h_b	S_IS(e_IS)_h0		-7.533906	0.793960
(b)	h_b	S_IS(e_IS)_h0		-7.531035	0.799139
(b)	h_b	S_IS(e_IS)_h0		-7.528275	0.804067
(b)	h_b	S_IS(e_IS)_h0		-7.525625	0.808751
(b)	h_b	S_IS(e_IS)_h0		-7.523085	0.813198
(b)	h_b	S_IS(e_IS)_h0		-7.520653	0.817414
(b)	h_b	S_IS(e_IS)_h0		-7.518328	0.821406
(b)	h_b	S_IS(e_IS)_h0		-7.516110	0.825181
(b)	h_b	S_IS(e_IS)_h0		-7.513996	0.828743
(b)	h_b	S_IS(e_IS)_h0		-7.511988	0.832098
(b)	h_b	S_IS(e_IS)_h0		-7.510082	0.835253
(b)	h_b	S_IS(e_IS)_h0		-7.508280	0.838210
(b)	h_b	S_IS(e_IS)_h0		-7.506580	0.840976
(b)	h_b	S_IS(e_IS)_h0		-7.504981	0.843555
(b)	h_b	S_IS(e_IS)_h0		-7.503483	0.845951
(b)	h_b	S_IS(e_IS)_h0		-7.502084	0.848169
(b)	h_b	S_IS(e_IS)_h0		-7.500786	0.850212
(b)	h_b	S_IS(e_IS)_h0		-7.499586	0.852085
(b)	h_b	S_IS(e_IS)_h0		-7.498484	0.853790
(b)	h_b	S_IS(e_IS)_h0		-7.497481	0.855332
(b)	h_b	S_IS(e_IS)_h0		-7.496574	0.856714
(b)	h_b	S_IS(e_IS)_h0		-7.495765	0.857939
(b)	h_b	S_IS(e_IS)_h0		-7.495052	0.859010
(b)	h_b	S_IS(e_IS)_h0		-7.494434	0.859930
(b)	h_b	S_IS(e_IS)_h0		-7.493913	0.860702
(b)	h_b	S_IS(e_IS)_h0		-7.493486	0.861329
(b)	h_b	S_IS(e_IS)_h0		-7.493154	0.861813
(b)	h_b	P(e_IS)	0.4739	-7.705000	0.389849
(b)	h_b	P(e_IS)	0.4739	-7.695000	0.419482
(b)	h_b	P(e_IS)	0.4739	-7.685000	0.447785
(b)	h_b	P(e_IS)	0.4739	-7.675000	0.476106
(b)	h_b	P(e_IS)	0.4739	-7.665000	0.502713
(b)	h_b	P(e_IS)	0.4989	-7.705000	0.389668
(b)	h_b	P(e_IS)	0.4989	-7.695000	0.419594
(b)	h_b	P(e_IS)	0.4989	-7.685000	0.448017
(b)	h_b	P(e_IS)	0.4989	-7.675000	0.475631
(b)	h_b	P(e_IS)	0.4989	-7.665000	0.503146
(b)	h_b	P(e_IS)	0.4989	-7.655000	0.529414
(b)	h_b	P(e_IS)	0.4989	-7.645000	0.555707
(b)	h_b	P(e_IS)	0.4989	-7.635000	0.581999
(b)	h_b	P(e_IS)	0.5488	-7.675000	0.476074
(b)	h_b	P(e_IS)	0.5488	-7.665000	0.503559
(b)	h_b	P(e_IS)	0.5488	-7.655000	0.529627
(b)	h_b	P(e_IS)	0.5488	-7.645000	0.555606
(b)	h_b	P(e_IS)	0.5488	-7.635000	0.580546
(b)	h_b	P(e_IS)	0.5488	-7.625000	0.605285
(b)	h_b	P(e_IS)	0.5986	-7.645000	0.555434
(b)	h_b	P(e_IS)	0.5986	-7.635000	0.580815
(b)	h_b	P(e_IS)	0.5986	-7.625000	0.604931
(b)	h_b	P(e_IS)	0.5986	-7.615000	0.628536
(b)	h_b	P(e_IS)	0.5986	-7.605000	0.651365
(b)	h_b	P(e_IS)	0.5986	-7.595000	0.673379
(b)	h_b	P(e_IS)	0.5986	-7.585000	0.695176
(b)	h_b	P(e_IS)	0.6485	-7.635000	0.579888
(b)	h_b	P(e_IS)	0.6485	-7.625000	0.604734
(b)	h_b	P(e_IS)	0.6485	-7.615000	0.628506
(b)	h_b	P(e_IS)	0.6485	-7.605000	0.651626
(b)	h_b	P(e_IS)	0.6485	-7.595000	0.673891
(b)	h_b	P(e_IS)	0.6485	-7.585000	0.695064
(b)	h_b	P(e_IS)	0.6485	-7.575000	0.715430
(b)	h_b	P(e_IS)	0.6485	-7.565000	0.736027
(b)	h_b	P(e_IS)	0.6984	-7.615000	0.628124
(b)	h_b	P(e_IS)	0.6984	-7.605000	0.651476
(b)	h_b	P(e_IS)	0.6984	-7.595000	0.673955
(b)	h_b	P(e_IS)	0.6984	-7.585000	0.695417
(b)	h_b	P(e_IS)	0.6984	-7.575000	0.715861
(b)	h_b	P(e_IS)	0.6984	-7.565000	0.735082
(b)	h_b	P(e_IS)	0.6984	-7.555000	0.753501
(b)	h_b	P(e_IS)	0.7483	-7.595000	0.673549
(b)	h_b	P(e_IS)	0.7483	-7.585000	0.695026
(b)	h_b	P(e_IS)	0.7483	-7.575000	0.715756
(b)	h_b	P(e_IS)	0.7483	-7.565000	0.735386
(b)	h_b	P(e_IS)	0.7483	-7.555000	0.754274
(b)	h_b	P(e_IS)	0.7483	-7.545000	0.772964
(b)	h_b	P(e_IS)	0.7982	-7.585000	0.695211
(b)	h_b	P(e_IS)	0.7982	-7.575000	0.716020
(b)	h_b	P(e_IS)	0.7982	-7.565000	0.735674
(b)	h_b	P(e_IS)	0.7982	-7.555000	0.754412
(b)	h_b	P(e_IS)	0.7982	-7.545000	0.771455
(b)	h_b	P(e_IS)	0.7982	-7.535000	0.791137
(b)	h_b	P(e_IS)	0.8481	-7.585000	0.694972
(b)	h_b	P(e_IS)	0.8481	-7.575000	0.715767
(b)	h_b	P(e_IS)	0.8481	-7.565000	0.735398
(b)	h_b	P(e_IS)	0.8481	-7.555000	0.754363
(b)	h_b	P(e_IS)	0.8481	-7.545000	0.772603
(b)	h_b	P(e_IS)	0.8481	-7.535000	0.790292
(b)	h_b	P(e_IS)	0.8980	-7.585000	0.694925
(b)	h_b	P(e_IS)	0.8980	-7.575000	0.716006
(b)	h_b	P(e_IS)	0.8980	-7.565000	0.735744
(b)	h_b	P(e_IS)	0.8980	-7.555000	0.754579
(b)	h_b	P(e_IS)	0.8980	-7.545000	0.772824
(b)	h_b	P(e_IS)	0.8980	-7.535000	0.788394
(b)	h_b	P(e_IS)	0.9479	-7.595000	0.675111
(b)	h_b	P(e_IS)	0.9479	-7.585000	0.693946
(b)	h_b	P(e_IS)	0.9479	-7.575000	0.715420
(b)	h_b	P(e_IS)	0.9479	-7.565000	0.735694
(b)	h_b	P(e_IS)	0.9479	-7.555000	0.754917
(b)	h_b	P(e_IS)	0.9479	-7.545000	0.772687
(b)	h_b	P(e_IS)	0.9479	-7.535000	0.790201
(b)	h_b	P(e_IS)	0.9479	-7.525000	0.806956
(b)	h_b	P(e_IS)	0.9977	-7.585000	0.695047
(b)	h_b	P(e_IS)	0.9977	-7.575000	0.714970
(b)	h_b	P(e_IS)	0.9977	-7.565000	0.735139
(b)	h_b	P(e_IS)	0.9977	-7.555000	0.754517
(b)	h_b	P(e_IS)	0.9977	-7.545000	0.772598
(b)	h_b	P(e_IS)	0.9977	-7.535000	0.790558
(b)	h_b	P(e_IS)	0.9977	-7.525000	0.807996
(b)	h_b	P(e_IS)	0.9977	-7.515000	0.826128
(b)	h_b	P(e_IS)	1.9955	-7.575000	0.662330
(b)	h_b	P(e_IS)	1.9955	-7.565000	0.700133
(b)	h_b	P(e_IS)	1.9955	-7.555000	0.736774
(b)	h_b	P(e_IS)	1.9955	-7.545000	0.772903
(b)	h_b	P(e_IS)	1.9955	-7.535000	0.808522
(b)	h_b	P(e_IS)	1.9955	-7.525000	0.843589
(b)	h_b	P(e_IS)	1.9955	-7.515000	0.876674
(b)	h_b	P(e_IS)	2.9932	-7.575000	0.542522
(b)	h_b	P(e_IS)	2.9932	-7.565000	0.620232
(b)	h_b	P(e_IS)	2.9932	-7.555000	0.696617
(b)	h_b	P(e_IS)	2.9932	-7.545000	0.772550
(b)	h_b	P(e_IS)	2.9932	-7.535000	0.848600
(b)	h_b	P(e_IS)	2.9932	-7.525000	0.923161
(b)	h_b	P(e_IS)	2.9932	-7.515000	0.997916
(b)	h_b	P(e_IS)	3.9910	-7.565000	0.470570
(b)	h_b	P(e_IS)	3.9910	-7.555000	0.606650
(b)	h_b	P(e_IS)	3.9910	-7.545000	0.743018
(b)	h_b	P(e_IS)	3.9910	-7.535000	0.878235
(b)	h_b	P(e_IS)	3.9910	-7.525000	1.013159
(b)	h_b	P(e_IS)	3.9910	-7.515000	1.147322
(b)	h_b	P(e_IS)	3.9910	-7.505000	1.281099
(b)	h_b	P(e_IS)	3.9910	-7.495000	1.416486
(b)	h_b	P(e_IS)	4.9887	-7.565000	0.193244
(b)	h_b	P(e_IS)	4.9887	-7.555000	0.409530
(b)	h_b	P(e_IS)	4.9887	-7.545000	0.624490
(b)	h_b	P(e_IS)	4.9887	-7.535000	0.839128
(b)	h_b	P(e_IS)	4.9887	-7.525000	1.052858
(b)	h_b	P(e_IS)	4.9887	-7.515000	1.265352
(b)	h_b	P(e_IS)	4.9887	-7.505000	1.478594
(b)	h_b	P(e_IS)	4.9887	-7.495000	1.692935
(c)	h_c	S_IS(e_IS)_h0		-7.703713	0.394242
(c)	h_c	S_IS(e_IS)_h0		-7.695896	0.417013
(c)	h_c	S_IS(e_IS)_h0		-7.688292	0.438706
(c)	h_c	S_IS(e_IS)_h0		-7.680896	0.459388
(c)	h_c	S_IS(e_IS)_h0		-7.673702	0.479118
(c)	h_c	S_IS(e_IS)_h0		-7.666703	0.497950
(c)	h_c	S_IS(e_IS)_h0		-7.659894	0.515935
(c)	h_c	S_IS(e_IS)_h0		-7.653269	0.533120
(c)	h_c	S_IS(e_IS)_h0		-7.646823	0.549547
(c)	h_c	S_IS(e_IS)_h0		-7.640553	0.565257
(c)	h_c	S_IS(e_IS)_h0		-7.634453	0.580285
(c)	h_c	S_IS(e_IS)_h0		-7.628519	0.594666
(c)	h_c	S_IS(e_IS)_h0		-7.622748	0.608431
(c)	h_c	S_IS(e_IS)_h0		-7.617135	0.621611
(c)	h_c	S_IS(e_IS)_h0		-7.611678	0.634232
(c)	h_c	S_IS(e_IS)_h0		-7.606372	0.646319
(c)	h_c	S_IS(e_IS)_h0		-7.601215	0.657898
(c)	h_c	S_IS(e_IS)_h0		-7.596204	0.668990
(c)	h_c	S_IS(e_IS)_h0		-7.591335	0.679615
(c)	h_c	S_IS(e_IS)_h0		-7.586607	0.689794
(c)	h_c	S_IS(e_IS)_h0		-7.582016	0.699545
(c)	h_c	S_IS(e_IS)_h0		-7.577561	0.708885
(c)	h_c	S_IS(e_IS)_h0		-7.573238	0.717830
(c)	h_c	S_IS(e_IS)_h0		-7.569046	0.726396
(c)	h_c	S_IS(e_IS)_h0		-7.564983	0.734596
(c)	h_c	S_IS(e_IS)_h0		-7.561046	0.742445
(c)	h_c	S_IS(e_IS)_h0		-7.557234	0.749955
(c)	h_c	S_IS(e_IS)_h0		-7.553546	0.757137
(c)	h_c	S_IS(e_IS)_h0		-7.549978	0.764004
(c)	h_c	S_IS(e_IS)_h0		-7.546530	0.770566
(c)	h_c	S_IS(e_IS)_h0		-7.543200	0.776834
(c)	h_c	S_IS(e_IS)_h0		-7.539987	0.782816
(c)	h_c	S_IS(e_IS)_h0		-7.536890	0.788522
(c)	h_c	S_IS(e_IS)_h0		-7.533906	0.793960
(c)	h_c	S_IS(e_IS)_h0		-7.531035	0.799139
(c)	h_c	S_IS(e_IS)_h0		-7.528275	0.804067
(c)	h_c	S_IS(e_IS)_h0		-7.525625	0.808751
(c)	h_c	S_IS(e_IS)_h0		-7.523085	0.813198
(c)	h_c	S_IS(e_IS)_h0		-7.520653	0.817414
(c)	h_c	S_IS(e_IS)_h0		-7.518328	0.821406
(c)	h_c	S_IS(e_IS)_h0		-7.516110	0.825181
(c)	h_c	S_IS(e_IS)_h0		-7.513996	0.828743
(c)	h_c	S_IS(e_IS)_h0		-7.511988	0.832098
(c)	h_c	S_IS(e_IS)_h0		-7.510082	0.835253
(c)	h_c	S_IS(e_IS)_h0		-7.508280	0.838210
(c)	h_c	S_IS(e_IS)_h0		-7.506580	0.840976
(c)	h_c	S_IS(e_IS)_h0		-7.504981	0.843555
(c)	h_c	S_IS(e_IS)_h0		-7.503483	0.845951
(c)	h_c	S_IS(e_IS)_h0		-7.502084	0.848169
(c)	h_c	S_IS(e_IS)_h0		-7.500786	0.850212
(c)	h_c	S_IS(e_IS)_h0		-7.499586	0.852085
(c)	h_c	S_IS(e_IS)_h0		-7.498484	0.853790
(c)	h_c	S_IS(e_IS)_h0		-7.497481	0.855332
(c)	h_c	S_IS(e_IS)_h0		-7.496574	0.856714
(c)	h_c	S_IS(e_IS)_h0		-7.495765	0.857939
(c)	h_c	S_IS(e_IS)_h0		-7.495052	0.859010
(c)	h_c	S_IS(e_IS)_h0		-7.494434	0.859930
(c)	h_c	S_IS(e_IS)_h0		-7.493913	0.860702
(c)	h_c	S_IS(e_IS)_h0		-7.493486	0.861329
(c)	h_c	S_IS(e_IS)_h0		-7.493154	0.861813
(c)	h_c	P(e_IS)	0.5986	-7.675000	0.474797
(c)	h_c	P(e_IS)	0.5986	-7.665000	0.502652
(c)	h_c	P(e_IS)	0.5986	-7.655000	0.528197
(c)	h_c	P(e_IS)	0.5986	-7.645000	0.554466
(c)	h_c	P(e_IS)	0.5986	-7.635000	0.579923
(c)	h_c	P(e_IS)	0.6485	-7.665000	0.500993
(c)	h_c	P(e_IS)	0.6485	-7.655000	0.528955
(c)	h_c	P(e_IS)	0.6485	-7.645000	0.554689
(c)	h_c	P(e_IS)	0.6485	-7.635000	0.579677
(c)	h_c	P(e_IS)	0.6485	-7.625000	0.603910
(c)	h_c	P(e_IS)	0.6485	-7.615000	0.627072
(c)	h_c	P(e_IS)	0.6485	-7.605000	0.649952
(c)	h_c	P(e_IS)	0.6984	-7.655000	0.529534
(c)	h_c	P(e_IS)	0.6984	-7.645000	0.554562
(c)	h_c	P(e_IS)	0.6984	-7.635000	0.579011
(c)	h_c	P(e_IS)	0.6984	-7.625000	0.603851
(c)	h_c	P(e_IS)	0.6984	-7.615000	0.627514
(c)	h_c	P(e_IS)	0.6984	-7.605000	0.650155
(c)	h_c	P(e_IS)	0.6984	-7.595000	0.672533
(c)	h_c	P(e_IS)	0.7483	-7.645000	0.556612
(c)	h_c	P(e_IS)	0.7483	-7.635000	0.579783
(c)	h_c	P(e_IS)	0.7483	-7.625000	0.602954
(c)	h_c	P(e_IS)	0.7483	-7.615000	0.626934
(c)	h_c	P(e_IS)	0.7483	-7.605000	0.650003
(c)	h_c	P(e_IS)	0.7483	-7.595000	0.672115
(c)	h_c	P(e_IS)	0.7483	-7.585000	0.693482
(c)	h_c	P(e_IS)	0.7982	-7.615000	0.626699
(c)	h_c	P(e_IS)	0.7982	-7.605000	0.650169
(c)	h_c	P(e_IS)	0.7982	-7.595000	0.672106
(c)	h_c	P(e_IS)	0.7982	-7.585000	0.693411
(c)	h_c	P(e_IS)	0.7982	-7.575000	0.713707
(c)	h_c	P(e_IS)	0.7982	-7.565000	0.733448
(c)	h_c	P(e_IS)	0.8481	-7.605000	0.649732
(c)	h_c	P(e_IS)	0.8481	-7.595000	0.672132
(c)	h_c	P(e_IS)	0.8481	-7.585000	0.693405
(c)	h_c	P(e_IS)	0.8481	-7.575000	0.714012
(c)	h_c	P(e_IS)	0.8481	-7.565000	0.733262
(c)	h_c	P(e_IS)	0.8980	-7.595000	0.671844
(c)	h_c	P(e_IS)	0.8980	-7.585000	0.693266
(c)	h_c	P(e_IS)	0.8980	-7.575000	0.713966
(c)	h_c	P(e_IS)	0.8980	-7.565000	0.733908
(c)	h_c	P(e_IS)	0.8980	-7.555000	0.752406
(c)	h_c	P(e_IS)	0.8980	-7.545000	0.770159
(c)	h_c	P(e_IS)	0.8980	-7.535000	0.789082
(c)	h_c	P(e_IS)	0.9977	-7.595000	0.672422
(c)	h_c	P(e_IS)	0.9977	-7.585000	0.692749
(c)	h_c	P(e_IS)	0.9977	-7.575000	0.713652
(c)	h_c	P(e_IS)	0.9977	-7.565000	0.733746
(c)	h_c	P(e_IS)	0.9977	-7.555000	0.752803
(c)	h_c	P(e_IS)	0.9977	-7.545000	0.770764
(c)	h_c	P(e_IS)	0.9977	-7.535000	0.788488
(c)	h_c	P(e_IS)	1.9955	-7.575000	0.700816
(c)	h_c	P(e_IS)	1.9955	-7.565000	0.727458
(c)	h_c	P(e_IS)	1.9955	-7.555000	0.752753
(c)	h_c	P(e_IS)	1.9955	-7.545000	0.777300
(c)	h_c	P(e_IS)	1.9955	-7.535000	0.800946
(c)	h_c	P(e_IS)	1.9955	-7.525000	0.824815
(c)	h_c	P(e_IS)	1.9955	-7.515000	0.848644
(c)	h_c	P(e_IS)	2.9932	-7.575000	0.657689
(c)	h_c	P(e_IS)	2.9932	-7.565000	0.698318
(c)	h_c	P(e_IS)	2.9932	-7.555000	0.737616
(c)	h_c	P(e_IS)	2.9932	-7.545000	0.777100
(c)	h_c	P(e_IS)	2.9932	-7.535000	0.816024
(c)	h_c	P(e_IS)	2.9932	-7.525000	0.854013
(c)	h_c	P(e_IS)	2.9932	-7.515000	0.892149
(c)	h_c	P(e_IS)	3.9910	-7.575000	0.598306
(c)	h_c	P(e_IS)	3.9910	-7.565000	0.658770
(c)	h_c	P(e_IS)	3.9910	-7.555000	0.718386
(c)	h_c	P(e_IS)	3.9910	-7.545000	0.776995
(c)	h_c	P(e_IS)	3.9910	-7.535000	0.835812
(c)	h_c	P(e_IS)	3.9910	-7.525000	0.893198
(c)	h_c	P(e_IS)	3.9910	-7.515000	0.951360
(c)	h_c	P(e_IS)	3.9910	-7.505000	1.007932
(c)	h_c	P(e_IS)	4.9887	-7.575000	0.515809
(c)	h_c	P(e_IS)	4.9887	-7.565000	0.599693
(c)	h_c	P(e_IS)	4.9887	-7.555000	0.682828
(c)	h_c	P(e_IS)	4.9887	-7.545000	0.765454
(c)	h_c	P(e_IS)	4.9887	-7.535000	0.847315
(c)	h_c	P(e_IS)	4.9887	-7.525000	0.929163
(c)	h_c	P(e_IS)	4.9887	-7.515000	1.009464
(c)	h_c	P(e_IS)	4.9887	-7.505000	1.091556
(c)	h_c	P(e_IS)	4.9887	-7.495000	1.172550
