# Supplementary material for: Configurational entropy and Adam-Gibbs relation for quantum liquids
Source: Nat Commun. 2026 Apr 9;17:4843. doi: 10.1038/s41467-026-71210-8 (PMC13223219; doi:10.1038/s41467-026-71210-8)
Supplement: Supplementary file 3 — Source Data [file 41467_2026_71210_MOESM3_ESM.zip › SourceData_Fig6.csv]

# Fig. 6 — Adam-Gibbs relation: D vs N/(T*S_IS); inset: activation energy A vs h
panel	h_label	T	N_over_TSconf	D_A	ln_D_fit	A	h
main	classical	0.434016	4.929282	0.0000058412	0.0000060854
main	classical	0.444991	4.599083	0.0000114266	0.0000115577
main	classical	0.473926	3.909955	0.0000424675	0.0000440841
main	classical	0.498869	3.464342	0.0001089467	0.0001047706
main	classical	0.548756	2.825959	0.0004083405	0.0003621062
main	classical	0.598643	2.392341	0.0008529326	0.0008407624
main	classical	0.648530	2.080024	0.0015844485	0.0015423106
main	classical	0.698417	1.845446	0.0023844139	0.0024326625
main	classical	0.798191	1.519481	0.0043032205	0.0045824191
main	classical	0.997738	1.162596	0.0089136360	0.0091662985
main	h_a	0.434016	5.273087	0.0000006984	0.0000007271
main	h_a	0.444991	4.879966	0.0000013343	0.0000018622
main	h_a	0.473926	4.101271	0.0000132843	0.0000119960
main	h_a	0.498869	3.623795	0.0000476690	0.0000375925
main	h_a	0.548756	2.968264	0.0002136451	0.0001803656
main	h_a	0.598643	2.537201	0.0005821765	0.0005058248
main	h_a	0.648530	2.230888	0.0011723175	0.0010525396
main	h_a	0.698417	2.001518	0.0019482477	0.0018219611
main	h_a	0.748304	1.823260	0.0028046053	0.0027908530
main	h_a	0.798191	1.680921	0.0034973998	0.0039229966
main	h_a	0.848078	1.564977	0.0046978857	0.0051769723
main	h_a	0.897965	1.469164	0.0060822637	0.0065105648
main	h_a	0.947852	1.389208	0.0072694474	0.0078829400
main	h_a	0.997738	1.322108	0.0084216603	0.0092555072
main	h_b	0.473926	4.940057	0.0000007068	0.0000005759
main	h_b	0.498869	4.196218	0.0000031187	0.0000040043
main	h_b	0.548756	3.272337	0.0000417378	0.0000445200
main	h_b	0.598643	2.718091	0.0001878929	0.0001888322
main	h_b	0.648530	2.346770	0.0005220294	0.0004971518
main	h_b	0.698417	2.079790	0.0010781376	0.0009971624
main	h_b	0.748304	1.878301	0.0017044472	0.0016861422
main	h_b	0.798191	1.720883	0.0026037061	0.0025416951
main	h_b	0.848078	1.594766	0.0034250652	0.0035311409
main	h_b	0.897965	1.491868	0.0044402832	0.0046175962
main	h_b	0.947852	1.406848	0.0057688027	0.0057633697
main	h_b	0.997738	1.336050	0.0070827849	0.0069316295
main	h_c	0.498869	6.081398	nan	0.0000000010
main	h_c	0.548756	4.182090	0.0000007707	0.0000004086
main	h_c	0.598643	3.245458	0.0000036504	0.0000079578
main	h_c	0.648530	2.684672	0.0000330310	0.0000470848
main	h_c	0.698417	2.309649	0.0001637084	0.0001546002
main	h_c	0.798191	1.836749	0.0007868323	0.0006923015
main	h_c	0.897965	1.548900	0.0020565354	0.0017242625
main	h_c	0.997738	1.354684	0.0036627503	0.0031915312
inset	classical					1.942662	0.000000
inset	h_a					2.392232	0.247412
inset	h_b					2.607006	0.500000
inset	h_c					3.170181	1.000000
