# Supplementary material for: Configurational entropy and Adam-Gibbs relation for quantum liquids
Source: Nat Commun. 2026 Apr 9;17:4843. doi: 10.1038/s41467-026-71210-8 (PMC13223219; doi:10.1038/s41467-026-71210-8)
Supplement: Supplementary file 3 — Source Data [file 41467_2026_71210_MOESM3_ESM.zip › SourceData_FigS1.csv]

# Fig. S1 — Shape function S/N vs e_IS/N for ring-polymer system
panel	h_label	T	e_IS/N	e_IS_std/N	S/N	S_std/N	S_fit/N
a	h_a	0.4750	-7.664906	0.011062	75.776658	0.008880	75.850796
a	h_a	0.4750	-7.647286	0.010865	75.786024	0.009579	75.861089
a	h_a	0.4750	-7.632513	0.010766	75.794253	0.009929	75.869719
a	h_a	0.4750	-7.609210	0.010279	75.809184	0.010228	75.883331
a	h_a	0.4750	-7.591346	0.009932	75.822014	0.010295	75.893766
a	h_a	0.4750	-7.579441	0.009930	75.832211	0.010338	75.900720
a	h_a	0.4750	-7.570281	0.010204	75.839590	0.009916	75.906071
a	h_a	0.4750	-7.560772	0.010615	75.850440	0.010029	75.911626
a	h_a	0.8000	-7.664906	0.011062	89.646249	0.007923	89.736056
a	h_a	0.8000	-7.647286	0.010865	89.654114	0.008540	89.744801
a	h_a	0.8000	-7.632513	0.010766	89.661071	0.008869	89.752132
a	h_a	0.8000	-7.609210	0.010279	89.673881	0.009160	89.763697
a	h_a	0.8000	-7.591346	0.009932	89.684973	0.009239	89.772563
a	h_a	0.8000	-7.579441	0.009930	89.693889	0.009276	89.778471
a	h_a	0.8000	-7.570281	0.010204	89.700298	0.008901	89.783017
a	h_a	0.8000	-7.560772	0.010615	89.709843	0.008985	89.787736
a	h_a	1.0000	-7.664906	0.011062	95.626606	0.007731	95.723114
a	h_a	1.0000	-7.647286	0.010865	95.634159	0.008330	95.731537
a	h_a	1.0000	-7.632513	0.010766	95.640851	0.008655	95.738598
a	h_a	1.0000	-7.609210	0.010279	95.653221	0.008943	95.749738
a	h_a	1.0000	-7.591346	0.009932	95.663952	0.009025	95.758277
a	h_a	1.0000	-7.579441	0.009930	95.672603	0.009060	95.763967
a	h_a	1.0000	-7.570281	0.010204	95.678810	0.008696	95.768346
a	h_a	1.0000	-7.560772	0.010615	95.688084	0.008774	95.772892
b	h_c	0.4750	-7.664906	0.011062	41.384200	0.022484	41.415972
b	h_c	0.4750	-7.647286	0.010865	41.412097	0.024124	41.445527
b	h_c	0.4750	-7.632513	0.010766	41.436063	0.024754	41.470306
b	h_c	0.4750	-7.609210	0.010279	41.477627	0.025177	41.509394
b	h_c	0.4750	-7.591346	0.009932	41.512461	0.025111	41.539358
b	h_c	0.4750	-7.579441	0.009930	41.539170	0.025256	41.559326
b	h_c	0.4750	-7.570281	0.010204	41.558876	0.024262	41.574692
b	h_c	0.4750	-7.560772	0.010615	41.586627	0.024658	41.590643
b	h_c	0.8000	-7.664906	0.011062	53.382604	0.014575	53.430303
b	h_c	0.8000	-7.647286	0.010865	53.400078	0.015685	53.448981
b	h_c	0.8000	-7.632513	0.010766	53.415176	0.016138	53.464641
b	h_c	0.8000	-7.609210	0.010279	53.441643	0.016481	53.489344
b	h_c	0.8000	-7.591346	0.009932	53.463964	0.016479	53.508281
b	h_c	0.8000	-7.579441	0.009930	53.481216	0.016564	53.520900
b	h_c	0.8000	-7.570281	0.010204	53.493900	0.015905	53.530611
b	h_c	0.8000	-7.560772	0.010615	53.511952	0.016152	53.540691
b	h_c	1.0000	-7.664906	0.011062	58.904598	0.012357	58.959062
b	h_c	1.0000	-7.647286	0.010865	58.919015	0.013315	58.974572
b	h_c	1.0000	-7.632513	0.010766	58.931520	0.013728	58.987575
b	h_c	1.0000	-7.609210	0.010279	58.953618	0.014053	59.008087
b	h_c	1.0000	-7.591346	0.009932	58.972337	0.014075	59.023811
b	h_c	1.0000	-7.579441	0.009930	58.986899	0.014144	59.034290
b	h_c	1.0000	-7.570281	0.010204	58.997568	0.013575	59.042353
b	h_c	1.0000	-7.560772	0.010615	59.012871	0.013774	59.050723
