# Supplementary material for: Configurational entropy and Adam-Gibbs relation for quantum liquids
Source: Nat Commun. 2026 Apr 9;17:4843. doi: 10.1038/s41467-026-71210-8 (PMC13223219; doi:10.1038/s41467-026-71210-8)
Supplement: Supplementary file 3 — Source Data [file 41467_2026_71210_MOESM3_ESM.zip › SourceData_FigS3.csv]

# Fig. S3 — Excess pressure P_ex(T_0	V) vs V at T_0=5.0
h_label	V	P_ex	virial_line
classical	830.584000	3.4849290638e+01	3.8863856247e+00
classical	1000.723024	1.6491404661e+01	2.6772272004e+00
classical	1205.713781	8.2824974572e+00	1.8442702596e+00
classical	1464.018782	4.2754952260e+00	1.2508917142e+00
classical	1763.912258	2.3748357920e+00	8.6170587883e-01
classical	2125.236707	1.3605330582e+00	5.9360615570e-01
classical	2620.920942	7.6039432790e-01	3.9030594893e-01
classical	3157.797362	4.6732145141e-01	2.6887133116e-01
classical	3804.648851	2.9152000877e-01	1.8521828262e-01
classical	4619.734466	1.8944351519e-01	1.2562584185e-01
classical	4655.744189	1.7938236874e-01	1.2369005791e-01
classical	5922.759752	1.0016682947e-01	7.6430161937e-02
classical	7534.581301	6.2238896830e-02	4.7227479238e-02
classical	9585.044464	3.4413900808e-02	2.9182651507e-02
classical	12193.521353	1.9032213968e-02	1.8032449572e-02
classical	15511.869824	1.1931391387e-02	1.1142553030e-02
classical	19733.274634	6.2590616283e-03	6.8851703898e-03
classical	25103.493648	3.5982742041e-03	4.2544623033e-03
classical	31935.166047	2.4878229670e-03	2.6289035654e-03
classical	99999.999766	2.5398659515e-04	2.6811000125e-04
classical	500000.000030	-1.5869496901e-05	1.0724399999e-05
classical	500000.000030	-1.5869496901e-05	1.0724399999e-05
classical	500000.000030	-1.5869496901e-05	1.0724399999e-05
classical	500000.000030	-1.5869496901e-05	1.0724399999e-05
classical	500000.000030	-1.5869496901e-05	1.0724399999e-05
classical	500000.000030	-1.5869496901e-05	1.0724399999e-05
classical	500000.000030	-1.5869496901e-05	1.0724399999e-05
classical	500000.000030	-1.5869496901e-05	1.0724399999e-05
classical	500000.000030	-1.5869496901e-05	1.0724399999e-05
classical	1000000.000000	-1.3302809751e-05	2.6811000000e-06
h_a	830.584000	3.4950914837e+01	3.8863856247e+00
h_a	1000.723024	1.6521399395e+01	2.6772272004e+00
h_a	1215.112006	8.0699974674e+00	1.8158517484e+00
h_a	1464.018782	4.2711742897e+00	1.2508917142e+00
h_a	1777.661515	2.3276333067e+00	8.4842776407e-01
h_a	2141.802405	1.3340675031e+00	5.8445921278e-01
h_a	2600.649509	7.8591710369e-01	3.9641434394e-01
h_a	3133.373424	4.7341047531e-01	2.7307925005e-01
h_a	3804.648851	2.9070472513e-01	1.8521828262e-01
h_a	4619.734466	1.7352483096e-01	1.2562584185e-01
h_a	4655.744189	1.8173768601e-01	1.2369005791e-01
h_a	5922.759752	1.0186069800e-01	7.6430161937e-02
h_a	7593.311600	5.8310122569e-02	4.6499744716e-02
h_a	9735.053137	3.1096755396e-02	2.8290222286e-02
h_a	12480.886501	2.0107508680e-02	1.7211635691e-02
h_a	15877.438587	9.6562817457e-03	1.0635358393e-02
h_a	20355.770630	6.8357518923e-03	6.4705011020e-03
h_a	26097.244519	3.0814029714e-03	3.9366218913e-03
h_a	33199.356336	1.3751671183e-03	2.4325046837e-03
h_a	212741.026236	-1.0532632748e-04	5.9239381136e-05
h_a	299999.999890	-2.2307176301e-04	2.9790000022e-05
h_a	299999.999890	-2.2307176301e-04	2.9790000022e-05
h_a	299999.999890	-2.2307176301e-04	2.9790000022e-05
h_a	299999.999890	-2.2307176301e-04	2.9790000022e-05
h_a	299999.999890	-2.2307176301e-04	2.9790000022e-05
h_a	500000.000030	2.8996767276e-05	1.0724399999e-05
h_a	500000.000030	2.8996767276e-05	1.0724399999e-05
h_a	500000.000030	2.8996767276e-05	1.0724399999e-05
h_a	500000.000030	2.8996767276e-05	1.0724399999e-05
h_a	1000000.000000	-3.0210949262e-05	2.6811000000e-06
h_b	830.584000	3.5388166394e+01	3.8863856247e+00
h_b	836.176705	nan	3.8345718856e+00
h_b	855.218608	3.1479628951e+01	3.6657152743e+00
h_b	893.169667	2.6482757599e+01	3.3608186733e+00
h_b	968.807181	1.9016582189e+01	2.8565268755e+00
h_b	1031.312791	1.4947188167e+01	2.5207640963e+00
h_b	1244.130332	7.5463245566e+00	1.7321330812e+00
h_b	1668.281638	2.8426833514e+00	9.6332819820e-01
h_b	2513.627226	8.7882211897e-01	4.2433735914e-01
h_b	4198.424670	2.3114152660e-01	1.5210387631e-01
h_b	5590.714059	1.2309704957e-01	8.5778500793e-02
h_b	7556.273544	5.5419638949e-02	4.6956710992e-02
h_b	10331.145348	2.9644937699e-02	2.5119793759e-02
h_b	14248.560951	1.4347761989e-02	1.3205991202e-02
h_b	19778.958584	5.3104981121e-03	6.8534014244e-03
h_b	38608.716445	7.9346974192e-04	1.7986318739e-03
h_b	54169.322566	8.2332878285e-04	9.1370542580e-04
h_b	76136.953858	3.5998983461e-04	4.6251094890e-04
h_b	107149.680447	-2.5886911804e-06	2.3352385550e-04
h_b	212741.026236	1.1363984704e-04	5.9239381136e-05
h_b	299999.999890	-1.7813353000e-04	2.9790000022e-05
h_b	299999.999890	-1.7813353000e-04	2.9790000022e-05
h_b	299999.999890	-1.7813353000e-04	2.9790000022e-05
h_b	299999.999890	-1.7813353000e-04	2.9790000022e-05
h_b	299999.999890	-1.7813353000e-04	2.9790000022e-05
h_b	299999.999890	-1.7813353000e-04	2.9790000022e-05
h_b	299999.999890	-1.7813353000e-04	2.9790000022e-05
h_b	299999.999890	-1.7813353000e-04	2.9790000022e-05
h_b	299999.999890	-1.7813353000e-04	2.9790000022e-05
h_b	299999.999890	-1.7813353000e-04	2.9790000022e-05
h_c	830.584000	3.7502649731e+01	3.8863856247e+00
h_c	836.176705	3.6330066096e+01	3.8345718856e+00
h_c	855.218608	3.3043764544e+01	3.6657152743e+00
h_c	893.169667	2.7784687334e+01	3.3608186733e+00
h_c	968.807181	2.0081612917e+01	2.8565268755e+00
h_c	1031.312791	1.5784665598e+01	2.5207640963e+00
h_c	1244.130332	7.9382303983e+00	1.7321330812e+00
h_c	1668.281638	3.0139408337e+00	9.6332819820e-01
h_c	2513.627226	9.1101830720e-01	4.2433735914e-01
h_c	4198.424670	2.5786079348e-01	1.5210387631e-01
h_c	5590.714059	1.3623589215e-01	8.5778500793e-02
h_c	7556.273544	7.1445912468e-02	4.6956710992e-02
h_c	10331.145348	3.0051007772e-02	2.5119793759e-02
h_c	14248.560951	1.6645739414e-02	1.3205991202e-02
h_c	19778.958584	9.3816426438e-03	6.8534014244e-03
h_c	38608.716445	6.5884468481e-04	1.7986318739e-03
h_c	54169.322566	1.2123252950e-03	9.1370542580e-04
h_c	76136.953858	-1.4179656476e-04	4.6251094890e-04
h_c	107149.680447	-3.4816832211e-04	2.3352385550e-04
h_c	212741.026236	1.5199862295e-05	5.9239381136e-05
h_c	299999.999890	-2.8669351565e-05	2.9790000022e-05
h_c	299999.999890	-2.8669351565e-05	2.9790000022e-05
h_c	299999.999890	-2.8669351565e-05	2.9790000022e-05
h_c	299999.999890	-2.8669351565e-05	2.9790000022e-05
h_c	299999.999890	-2.8669351565e-05	2.9790000022e-05
h_c	299999.999890	-2.8669351565e-05	2.9790000022e-05
h_c	299999.999890	-2.8669351565e-05	2.9790000022e-05
h_c	299999.999890	-2.8669351565e-05	2.9790000022e-05
h_c	299999.999890	-2.8669351565e-05	2.9790000022e-05
h_c	299999.999890	-2.8669351565e-05	2.9790000022e-05
