# Supplementary material for: Configurational entropy and Adam-Gibbs relation for quantum liquids
Source: Nat Commun. 2026 Apr 9;17:4843. doi: 10.1038/s41467-026-71210-8 (PMC13223219; doi:10.1038/s41467-026-71210-8)
Supplement: Supplementary file 3 — Source Data [file 41467_2026_71210_MOESM3_ESM.zip › SourceData_FigS4.csv]

# Fig. S4 — (a) Energy E/N vs T with polynomial fits	(b) Entropy S/N vs T from TI
panel	h_label	source	T	value
a	classical	simulation	0.473926	-6.246942
a	classical	simulation	0.498869	-6.156914
a	classical	simulation	0.548756	-5.980940
a	classical	simulation	0.598643	-5.808244
a	classical	simulation	0.648530	-5.638722
a	classical	simulation	0.698417	-5.469384
a	classical	simulation	0.798191	-5.146345
a	classical	simulation	0.997738	-4.508501
a	classical	simulation	1.995477	-1.645906
a	classical	simulation	2.993215	0.956924
a	classical	simulation	3.990954	3.437424
a	classical	simulation	4.988692	5.828035
a	classical	polynomial_fit	0.4739	-6.251600
a	classical	polynomial_fit	0.4839	-6.215120
a	classical	polynomial_fit	0.4939	-6.178817
a	classical	polynomial_fit	0.5039	-6.142685
a	classical	polynomial_fit	0.5139	-6.106720
a	classical	polynomial_fit	0.5239	-6.070918
a	classical	polynomial_fit	0.5339	-6.035275
a	classical	polynomial_fit	0.5439	-5.999785
a	classical	polynomial_fit	0.5539	-5.964445
a	classical	polynomial_fit	0.5639	-5.929252
a	classical	polynomial_fit	0.5739	-5.894201
a	classical	polynomial_fit	0.5839	-5.859290
a	classical	polynomial_fit	0.5939	-5.824515
a	classical	polynomial_fit	0.6039	-5.789872
a	classical	polynomial_fit	0.6139	-5.755360
a	classical	polynomial_fit	0.6239	-5.720973
a	classical	polynomial_fit	0.6339	-5.686711
a	classical	polynomial_fit	0.6439	-5.652570
a	classical	polynomial_fit	0.6539	-5.618548
a	classical	polynomial_fit	0.6639	-5.584641
a	classical	polynomial_fit	0.6739	-5.550848
a	classical	polynomial_fit	0.6839	-5.517166
a	classical	polynomial_fit	0.6939	-5.483594
a	classical	polynomial_fit	0.7039	-5.450128
a	classical	polynomial_fit	0.7139	-5.416766
a	classical	polynomial_fit	0.7239	-5.383507
a	classical	polynomial_fit	0.7339	-5.350349
a	classical	polynomial_fit	0.7439	-5.317290
a	classical	polynomial_fit	0.7539	-5.284327
a	classical	polynomial_fit	0.7639	-5.251459
a	classical	polynomial_fit	0.7739	-5.218685
a	classical	polynomial_fit	0.7839	-5.186002
a	classical	polynomial_fit	0.7939	-5.153410
a	classical	polynomial_fit	0.8039	-5.120906
a	classical	polynomial_fit	0.8139	-5.088488
a	classical	polynomial_fit	0.8239	-5.056156
a	classical	polynomial_fit	0.8339	-5.023908
a	classical	polynomial_fit	0.8439	-4.991743
a	classical	polynomial_fit	0.8539	-4.959658
a	classical	polynomial_fit	0.8639	-4.927654
a	classical	polynomial_fit	0.8739	-4.895728
a	classical	polynomial_fit	0.8839	-4.863879
a	classical	polynomial_fit	0.8939	-4.832107
a	classical	polynomial_fit	0.9039	-4.800409
a	classical	polynomial_fit	0.9139	-4.768785
a	classical	polynomial_fit	0.9239	-4.737234
a	classical	polynomial_fit	0.9339	-4.705754
a	classical	polynomial_fit	0.9439	-4.674345
a	classical	polynomial_fit	0.9539	-4.643005
a	classical	polynomial_fit	0.9639	-4.611733
a	classical	polynomial_fit	0.9739	-4.580529
a	classical	polynomial_fit	0.9839	-4.549391
a	classical	polynomial_fit	0.9939	-4.518319
a	classical	polynomial_fit	1.0039	-4.487311
a	classical	polynomial_fit	1.0139	-4.456367
a	classical	polynomial_fit	1.0239	-4.425485
a	classical	polynomial_fit	1.0339	-4.394666
a	classical	polynomial_fit	1.0439	-4.363907
a	classical	polynomial_fit	1.0539	-4.333209
a	classical	polynomial_fit	1.0639	-4.302571
a	classical	polynomial_fit	1.0739	-4.271991
a	classical	polynomial_fit	1.0839	-4.241469
a	classical	polynomial_fit	1.0939	-4.211004
a	classical	polynomial_fit	1.1039	-4.180595
a	classical	polynomial_fit	1.1139	-4.150243
a	classical	polynomial_fit	1.1239	-4.119945
a	classical	polynomial_fit	1.1339	-4.089702
a	classical	polynomial_fit	1.1439	-4.059512
a	classical	polynomial_fit	1.1539	-4.029376
a	classical	polynomial_fit	1.1639	-3.999291
a	classical	polynomial_fit	1.1739	-3.969259
a	classical	polynomial_fit	1.1839	-3.939278
a	classical	polynomial_fit	1.1939	-3.909347
a	classical	polynomial_fit	1.2039	-3.879466
a	classical	polynomial_fit	1.2139	-3.849635
a	classical	polynomial_fit	1.2239	-3.819852
a	classical	polynomial_fit	1.2339	-3.790117
a	classical	polynomial_fit	1.2439	-3.760431
a	classical	polynomial_fit	1.2539	-3.730791
a	classical	polynomial_fit	1.2639	-3.701198
a	classical	polynomial_fit	1.2739	-3.671651
a	classical	polynomial_fit	1.2839	-3.642150
a	classical	polynomial_fit	1.2939	-3.612694
a	classical	polynomial_fit	1.3039	-3.583282
a	classical	polynomial_fit	1.3139	-3.553915
a	classical	polynomial_fit	1.3239	-3.524591
a	classical	polynomial_fit	1.3339	-3.495310
a	classical	polynomial_fit	1.3439	-3.466073
a	classical	polynomial_fit	1.3539	-3.436877
a	classical	polynomial_fit	1.3639	-3.407724
a	classical	polynomial_fit	1.3739	-3.378611
a	classical	polynomial_fit	1.3839	-3.349540
a	classical	polynomial_fit	1.3939	-3.320510
a	classical	polynomial_fit	1.4039	-3.291520
a	classical	polynomial_fit	1.4139	-3.262569
a	classical	polynomial_fit	1.4239	-3.233658
a	classical	polynomial_fit	1.4339	-3.204786
a	classical	polynomial_fit	1.4439	-3.175952
a	classical	polynomial_fit	1.4539	-3.147157
a	classical	polynomial_fit	1.4639	-3.118400
a	classical	polynomial_fit	1.4739	-3.089680
a	classical	polynomial_fit	1.4839	-3.060998
a	classical	polynomial_fit	1.4939	-3.032352
a	classical	polynomial_fit	1.5039	-3.003743
a	classical	polynomial_fit	1.5139	-2.975170
a	classical	polynomial_fit	1.5239	-2.946633
a	classical	polynomial_fit	1.5339	-2.918131
a	classical	polynomial_fit	1.5439	-2.889664
a	classical	polynomial_fit	1.5539	-2.861233
a	classical	polynomial_fit	1.5639	-2.832835
a	classical	polynomial_fit	1.5739	-2.804472
a	classical	polynomial_fit	1.5839	-2.776143
a	classical	polynomial_fit	1.5939	-2.747848
a	classical	polynomial_fit	1.6039	-2.719586
a	classical	polynomial_fit	1.6139	-2.691357
a	classical	polynomial_fit	1.6239	-2.663160
a	classical	polynomial_fit	1.6339	-2.634996
a	classical	polynomial_fit	1.6439	-2.606865
a	classical	polynomial_fit	1.6539	-2.578765
a	classical	polynomial_fit	1.6639	-2.550697
a	classical	polynomial_fit	1.6739	-2.522660
a	classical	polynomial_fit	1.6839	-2.494654
a	classical	polynomial_fit	1.6939	-2.466680
a	classical	polynomial_fit	1.7039	-2.438736
a	classical	polynomial_fit	1.7139	-2.410822
a	classical	polynomial_fit	1.7239	-2.382938
a	classical	polynomial_fit	1.7339	-2.355084
a	classical	polynomial_fit	1.7439	-2.327260
a	classical	polynomial_fit	1.7539	-2.299465
a	classical	polynomial_fit	1.7639	-2.271699
a	classical	polynomial_fit	1.7739	-2.243962
a	classical	polynomial_fit	1.7839	-2.216254
a	classical	polynomial_fit	1.7939	-2.188575
a	classical	polynomial_fit	1.8039	-2.160923
a	classical	polynomial_fit	1.8139	-2.133300
a	classical	polynomial_fit	1.8239	-2.105704
a	classical	polynomial_fit	1.8339	-2.078136
a	classical	polynomial_fit	1.8439	-2.050596
a	classical	polynomial_fit	1.8539	-2.023082
a	classical	polynomial_fit	1.8639	-1.995596
a	classical	polynomial_fit	1.8739	-1.968136
a	classical	polynomial_fit	1.8839	-1.940703
a	classical	polynomial_fit	1.8939	-1.913296
a	classical	polynomial_fit	1.9039	-1.885916
a	classical	polynomial_fit	1.9139	-1.858561
a	classical	polynomial_fit	1.9239	-1.831232
a	classical	polynomial_fit	1.9339	-1.803929
a	classical	polynomial_fit	1.9439	-1.776651
a	classical	polynomial_fit	1.9539	-1.749399
a	classical	polynomial_fit	1.9639	-1.722171
a	classical	polynomial_fit	1.9739	-1.694969
a	classical	polynomial_fit	1.9839	-1.667791
a	classical	polynomial_fit	1.9939	-1.640637
a	classical	polynomial_fit	2.0039	-1.613508
a	classical	polynomial_fit	2.0139	-1.586403
a	classical	polynomial_fit	2.0239	-1.559323
a	classical	polynomial_fit	2.0339	-1.532266
a	classical	polynomial_fit	2.0439	-1.505232
a	classical	polynomial_fit	2.0539	-1.478223
a	classical	polynomial_fit	2.0639	-1.451236
a	classical	polynomial_fit	2.0739	-1.424273
a	classical	polynomial_fit	2.0839	-1.397333
a	classical	polynomial_fit	2.0939	-1.370416
a	classical	polynomial_fit	2.1039	-1.343521
a	classical	polynomial_fit	2.1139	-1.316649
a	classical	polynomial_fit	2.1239	-1.289800
a	classical	polynomial_fit	2.1339	-1.262973
a	classical	polynomial_fit	2.1439	-1.236168
a	classical	polynomial_fit	2.1539	-1.209385
a	classical	polynomial_fit	2.1639	-1.182624
a	classical	polynomial_fit	2.1739	-1.155884
a	classical	polynomial_fit	2.1839	-1.129166
a	classical	polynomial_fit	2.1939	-1.102470
a	classical	polynomial_fit	2.2039	-1.075795
a	classical	polynomial_fit	2.2139	-1.049141
a	classical	polynomial_fit	2.2239	-1.022508
a	classical	polynomial_fit	2.2339	-0.995896
a	classical	polynomial_fit	2.2439	-0.969305
a	classical	polynomial_fit	2.2539	-0.942734
a	classical	polynomial_fit	2.2639	-0.916184
a	classical	polynomial_fit	2.2739	-0.889655
a	classical	polynomial_fit	2.2839	-0.863145
a	classical	polynomial_fit	2.2939	-0.836656
a	classical	polynomial_fit	2.3039	-0.810187
a	classical	polynomial_fit	2.3139	-0.783737
a	classical	polynomial_fit	2.3239	-0.757308
a	classical	polynomial_fit	2.3339	-0.730898
a	classical	polynomial_fit	2.3439	-0.704508
a	classical	polynomial_fit	2.3539	-0.678137
a	classical	polynomial_fit	2.3639	-0.651785
a	classical	polynomial_fit	2.3739	-0.625453
a	classical	polynomial_fit	2.3839	-0.599139
a	classical	polynomial_fit	2.3939	-0.572845
a	classical	polynomial_fit	2.4039	-0.546569
a	classical	polynomial_fit	2.4139	-0.520313
a	classical	polynomial_fit	2.4239	-0.494074
a	classical	polynomial_fit	2.4339	-0.467855
a	classical	polynomial_fit	2.4439	-0.441654
a	classical	polynomial_fit	2.4539	-0.415471
a	classical	polynomial_fit	2.4639	-0.389306
a	classical	polynomial_fit	2.4739	-0.363159
a	classical	polynomial_fit	2.4839	-0.337031
a	classical	polynomial_fit	2.4939	-0.310920
a	classical	polynomial_fit	2.5039	-0.284827
a	classical	polynomial_fit	2.5139	-0.258752
a	classical	polynomial_fit	2.5239	-0.232695
a	classical	polynomial_fit	2.5339	-0.206655
a	classical	polynomial_fit	2.5439	-0.180632
a	classical	polynomial_fit	2.5539	-0.154627
a	classical	polynomial_fit	2.5639	-0.128639
a	classical	polynomial_fit	2.5739	-0.102668
a	classical	polynomial_fit	2.5839	-0.076714
a	classical	polynomial_fit	2.5939	-0.050777
a	classical	polynomial_fit	2.6039	-0.024857
a	classical	polynomial_fit	2.6139	0.001047
a	classical	polynomial_fit	2.6239	0.026933
a	classical	polynomial_fit	2.6339	0.052803
a	classical	polynomial_fit	2.6439	0.078657
a	classical	polynomial_fit	2.6539	0.104494
a	classical	polynomial_fit	2.6639	0.130315
a	classical	polynomial_fit	2.6739	0.156120
a	classical	polynomial_fit	2.6839	0.181908
a	classical	polynomial_fit	2.6939	0.207680
a	classical	polynomial_fit	2.7039	0.233437
a	classical	polynomial_fit	2.7139	0.259177
a	classical	polynomial_fit	2.7239	0.284902
a	classical	polynomial_fit	2.7339	0.310611
a	classical	polynomial_fit	2.7439	0.336304
a	classical	polynomial_fit	2.7539	0.361982
a	classical	polynomial_fit	2.7639	0.387644
a	classical	polynomial_fit	2.7739	0.413291
a	classical	polynomial_fit	2.7839	0.438923
a	classical	polynomial_fit	2.7939	0.464539
a	classical	polynomial_fit	2.8039	0.490140
a	classical	polynomial_fit	2.8139	0.515726
a	classical	polynomial_fit	2.8239	0.541297
a	classical	polynomial_fit	2.8339	0.566852
a	classical	polynomial_fit	2.8439	0.592394
a	classical	polynomial_fit	2.8539	0.617920
a	classical	polynomial_fit	2.8639	0.643431
a	classical	polynomial_fit	2.8739	0.668928
a	classical	polynomial_fit	2.8839	0.694410
a	classical	polynomial_fit	2.8939	0.719878
a	classical	polynomial_fit	2.9039	0.745331
a	classical	polynomial_fit	2.9139	0.770770
a	classical	polynomial_fit	2.9239	0.796194
a	classical	polynomial_fit	2.9339	0.821605
a	classical	polynomial_fit	2.9439	0.847001
a	classical	polynomial_fit	2.9539	0.872383
a	classical	polynomial_fit	2.9639	0.897750
a	classical	polynomial_fit	2.9739	0.923104
a	classical	polynomial_fit	2.9839	0.948444
a	classical	polynomial_fit	2.9939	0.973771
a	classical	polynomial_fit	3.0039	0.999083
a	classical	polynomial_fit	3.0139	1.024382
a	classical	polynomial_fit	3.0239	1.049666
a	classical	polynomial_fit	3.0339	1.074938
a	classical	polynomial_fit	3.0439	1.100196
a	classical	polynomial_fit	3.0539	1.125440
a	classical	polynomial_fit	3.0639	1.150671
a	classical	polynomial_fit	3.0739	1.175889
a	classical	polynomial_fit	3.0839	1.201093
a	classical	polynomial_fit	3.0939	1.226284
a	classical	polynomial_fit	3.1039	1.251462
a	classical	polynomial_fit	3.1139	1.276627
a	classical	polynomial_fit	3.1239	1.301779
a	classical	polynomial_fit	3.1339	1.326917
a	classical	polynomial_fit	3.1439	1.352043
a	classical	polynomial_fit	3.1539	1.377156
a	classical	polynomial_fit	3.1639	1.402256
a	classical	polynomial_fit	3.1739	1.427344
a	classical	polynomial_fit	3.1839	1.452419
a	classical	polynomial_fit	3.1939	1.477481
a	classical	polynomial_fit	3.2039	1.502530
a	classical	polynomial_fit	3.2139	1.527567
a	classical	polynomial_fit	3.2239	1.552591
a	classical	polynomial_fit	3.2339	1.577603
a	classical	polynomial_fit	3.2439	1.602603
a	classical	polynomial_fit	3.2539	1.627590
a	classical	polynomial_fit	3.2639	1.652565
a	classical	polynomial_fit	3.2739	1.677528
a	classical	polynomial_fit	3.2839	1.702479
a	classical	polynomial_fit	3.2939	1.727417
a	classical	polynomial_fit	3.3039	1.752344
a	classical	polynomial_fit	3.3139	1.777258
a	classical	polynomial_fit	3.3239	1.802161
a	classical	polynomial_fit	3.3339	1.827051
a	classical	polynomial_fit	3.3439	1.851930
a	classical	polynomial_fit	3.3539	1.876797
a	classical	polynomial_fit	3.3639	1.901652
a	classical	polynomial_fit	3.3739	1.926496
a	classical	polynomial_fit	3.3839	1.951327
a	classical	polynomial_fit	3.3939	1.976148
a	classical	polynomial_fit	3.4039	2.000956
a	classical	polynomial_fit	3.4139	2.025753
a	classical	polynomial_fit	3.4239	2.050539
a	classical	polynomial_fit	3.4339	2.075313
a	classical	polynomial_fit	3.4439	2.100076
a	classical	polynomial_fit	3.4539	2.124827
a	classical	polynomial_fit	3.4639	2.149568
a	classical	polynomial_fit	3.4739	2.174297
a	classical	polynomial_fit	3.4839	2.199014
a	classical	polynomial_fit	3.4939	2.223721
a	classical	polynomial_fit	3.5039	2.248416
a	classical	polynomial_fit	3.5139	2.273101
a	classical	polynomial_fit	3.5239	2.297774
a	classical	polynomial_fit	3.5339	2.322437
a	classical	polynomial_fit	3.5439	2.347088
a	classical	polynomial_fit	3.5539	2.371729
a	classical	polynomial_fit	3.5639	2.396359
a	classical	polynomial_fit	3.5739	2.420978
a	classical	polynomial_fit	3.5839	2.445586
a	classical	polynomial_fit	3.5939	2.470183
a	classical	polynomial_fit	3.6039	2.494770
a	classical	polynomial_fit	3.6139	2.519346
a	classical	polynomial_fit	3.6239	2.543912
a	classical	polynomial_fit	3.6339	2.568467
a	classical	polynomial_fit	3.6439	2.593012
a	classical	polynomial_fit	3.6539	2.617546
a	classical	polynomial_fit	3.6639	2.642069
a	classical	polynomial_fit	3.6739	2.666583
a	classical	polynomial_fit	3.6839	2.691085
a	classical	polynomial_fit	3.6939	2.715578
a	classical	polynomial_fit	3.7039	2.740060
a	classical	polynomial_fit	3.7139	2.764532
a	classical	polynomial_fit	3.7239	2.788994
a	classical	polynomial_fit	3.7339	2.813446
a	classical	polynomial_fit	3.7439	2.837888
a	classical	polynomial_fit	3.7539	2.862319
a	classical	polynomial_fit	3.7639	2.886741
a	classical	polynomial_fit	3.7739	2.911152
a	classical	polynomial_fit	3.7839	2.935554
a	classical	polynomial_fit	3.7939	2.959945
a	classical	polynomial_fit	3.8039	2.984327
a	classical	polynomial_fit	3.8139	3.008699
a	classical	polynomial_fit	3.8239	3.033061
a	classical	polynomial_fit	3.8339	3.057413
a	classical	polynomial_fit	3.8439	3.081755
a	classical	polynomial_fit	3.8539	3.106088
a	classical	polynomial_fit	3.8639	3.130411
a	classical	polynomial_fit	3.8739	3.154724
a	classical	polynomial_fit	3.8839	3.179028
a	classical	polynomial_fit	3.8939	3.203322
a	classical	polynomial_fit	3.9039	3.227607
a	classical	polynomial_fit	3.9139	3.251882
a	classical	polynomial_fit	3.9239	3.276148
a	classical	polynomial_fit	3.9339	3.300404
a	classical	polynomial_fit	3.9439	3.324651
a	classical	polynomial_fit	3.9539	3.348888
a	classical	polynomial_fit	3.9639	3.373116
a	classical	polynomial_fit	3.9739	3.397335
a	classical	polynomial_fit	3.9839	3.421545
a	classical	polynomial_fit	3.9939	3.445745
a	classical	polynomial_fit	4.0039	3.469936
a	classical	polynomial_fit	4.0139	3.494118
a	classical	polynomial_fit	4.0239	3.518291
a	classical	polynomial_fit	4.0339	3.542455
a	classical	polynomial_fit	4.0439	3.566609
a	classical	polynomial_fit	4.0539	3.590755
a	classical	polynomial_fit	4.0639	3.614891
a	classical	polynomial_fit	4.0739	3.639019
a	classical	polynomial_fit	4.0839	3.663137
a	classical	polynomial_fit	4.0939	3.687247
a	classical	polynomial_fit	4.1039	3.711348
a	classical	polynomial_fit	4.1139	3.735439
a	classical	polynomial_fit	4.1239	3.759522
a	classical	polynomial_fit	4.1339	3.783597
a	classical	polynomial_fit	4.1439	3.807662
a	classical	polynomial_fit	4.1539	3.831719
a	classical	polynomial_fit	4.1639	3.855767
a	classical	polynomial_fit	4.1739	3.879806
a	classical	polynomial_fit	4.1839	3.903837
a	classical	polynomial_fit	4.1939	3.927859
a	classical	polynomial_fit	4.2039	3.951872
a	classical	polynomial_fit	4.2139	3.975877
a	classical	polynomial_fit	4.2239	3.999873
a	classical	polynomial_fit	4.2339	4.023861
a	classical	polynomial_fit	4.2439	4.047840
a	classical	polynomial_fit	4.2539	4.071811
a	classical	polynomial_fit	4.2639	4.095774
a	classical	polynomial_fit	4.2739	4.119727
a	classical	polynomial_fit	4.2839	4.143673
a	classical	polynomial_fit	4.2939	4.167610
a	classical	polynomial_fit	4.3039	4.191539
a	classical	polynomial_fit	4.3139	4.215460
a	classical	polynomial_fit	4.3239	4.239372
a	classical	polynomial_fit	4.3339	4.263277
a	classical	polynomial_fit	4.3439	4.287172
a	classical	polynomial_fit	4.3539	4.311060
a	classical	polynomial_fit	4.3639	4.334940
a	classical	polynomial_fit	4.3739	4.358811
a	classical	polynomial_fit	4.3839	4.382675
a	classical	polynomial_fit	4.3939	4.406530
a	classical	polynomial_fit	4.4039	4.430377
a	classical	polynomial_fit	4.4139	4.454216
a	classical	polynomial_fit	4.4239	4.478047
a	classical	polynomial_fit	4.4339	4.501870
a	classical	polynomial_fit	4.4439	4.525686
a	classical	polynomial_fit	4.4539	4.549493
a	classical	polynomial_fit	4.4639	4.573292
a	classical	polynomial_fit	4.4739	4.597084
a	classical	polynomial_fit	4.4839	4.620867
a	classical	polynomial_fit	4.4939	4.644643
a	classical	polynomial_fit	4.5039	4.668411
a	classical	polynomial_fit	4.5139	4.692172
a	classical	polynomial_fit	4.5239	4.715924
a	classical	polynomial_fit	4.5339	4.739669
a	classical	polynomial_fit	4.5439	4.763406
a	classical	polynomial_fit	4.5539	4.787135
a	classical	polynomial_fit	4.5639	4.810857
a	classical	polynomial_fit	4.5739	4.834571
a	classical	polynomial_fit	4.5839	4.858277
a	classical	polynomial_fit	4.5939	4.881976
a	classical	polynomial_fit	4.6039	4.905667
a	classical	polynomial_fit	4.6139	4.929351
a	classical	polynomial_fit	4.6239	4.953027
a	classical	polynomial_fit	4.6339	4.976696
a	classical	polynomial_fit	4.6439	5.000357
a	classical	polynomial_fit	4.6539	5.024011
a	classical	polynomial_fit	4.6639	5.047657
a	classical	polynomial_fit	4.6739	5.071296
a	classical	polynomial_fit	4.6839	5.094927
a	classical	polynomial_fit	4.6939	5.118551
a	classical	polynomial_fit	4.7039	5.142168
a	classical	polynomial_fit	4.7139	5.165778
a	classical	polynomial_fit	4.7239	5.189380
a	classical	polynomial_fit	4.7339	5.212975
a	classical	polynomial_fit	4.7439	5.236562
a	classical	polynomial_fit	4.7539	5.260143
a	classical	polynomial_fit	4.7639	5.283716
a	classical	polynomial_fit	4.7739	5.307282
a	classical	polynomial_fit	4.7839	5.330840
a	classical	polynomial_fit	4.7939	5.354392
a	classical	polynomial_fit	4.8039	5.377937
a	classical	polynomial_fit	4.8139	5.401474
a	classical	polynomial_fit	4.8239	5.425004
a	classical	polynomial_fit	4.8339	5.448527
a	classical	polynomial_fit	4.8439	5.472044
a	classical	polynomial_fit	4.8539	5.495553
a	classical	polynomial_fit	4.8639	5.519055
a	classical	polynomial_fit	4.8739	5.542550
a	classical	polynomial_fit	4.8839	5.566038
a	classical	polynomial_fit	4.8939	5.589519
a	classical	polynomial_fit	4.9039	5.612994
a	classical	polynomial_fit	4.9139	5.636461
a	classical	polynomial_fit	4.9239	5.659922
a	classical	polynomial_fit	4.9339	5.683375
a	classical	polynomial_fit	4.9439	5.706822
a	classical	polynomial_fit	4.9539	5.730262
a	classical	polynomial_fit	4.9639	5.753695
a	classical	polynomial_fit	4.9739	5.777122
a	classical	polynomial_fit	4.9839	5.800541
a	classical	polynomial_fit	4.9939	5.823954
b	classical	TI	0.4739	6.761003
b	classical	TI	0.4839	6.837178
b	classical	TI	0.4939	6.911433
b	classical	TI	0.5039	6.983855
b	classical	TI	0.5139	7.054525
b	classical	TI	0.5239	7.123520
b	classical	TI	0.5339	7.190912
b	classical	TI	0.5439	7.256767
b	classical	TI	0.5539	7.321149
b	classical	TI	0.5639	7.384116
b	classical	TI	0.5739	7.445727
b	classical	TI	0.5839	7.506032
b	classical	TI	0.5939	7.565082
b	classical	TI	0.6039	7.622925
b	classical	TI	0.6139	7.679605
b	classical	TI	0.6239	7.735164
b	classical	TI	0.6339	7.789643
b	classical	TI	0.6439	7.843079
b	classical	TI	0.6539	7.895510
b	classical	TI	0.6639	7.946968
b	classical	TI	0.6739	7.997488
b	classical	TI	0.6839	8.047099
b	classical	TI	0.6939	8.095832
b	classical	TI	0.7039	8.143715
b	classical	TI	0.7139	8.190775
b	classical	TI	0.7239	8.237038
b	classical	TI	0.7339	8.282528
b	classical	TI	0.7439	8.327269
b	classical	TI	0.7539	8.371283
b	classical	TI	0.7639	8.414592
b	classical	TI	0.7739	8.457216
b	classical	TI	0.7839	8.499175
b	classical	TI	0.7939	8.540489
b	classical	TI	0.8039	8.581174
b	classical	TI	0.8139	8.621249
b	classical	TI	0.8239	8.660731
b	classical	TI	0.8339	8.699635
b	classical	TI	0.8439	8.737977
b	classical	TI	0.8539	8.775771
b	classical	TI	0.8639	8.813033
b	classical	TI	0.8739	8.849775
b	classical	TI	0.8839	8.886011
b	classical	TI	0.8939	8.921755
b	classical	TI	0.9039	8.957017
b	classical	TI	0.9139	8.991810
b	classical	TI	0.9239	9.026145
b	classical	TI	0.9339	9.060034
b	classical	TI	0.9439	9.093487
b	classical	TI	0.9539	9.126514
b	classical	TI	0.9639	9.159126
b	classical	TI	0.9739	9.191331
b	classical	TI	0.9839	9.223139
b	classical	TI	0.9939	9.254560
b	classical	TI	1.0039	9.285602
b	classical	TI	1.0139	9.316272
b	classical	TI	1.0239	9.346580
b	classical	TI	1.0339	9.376534
b	classical	TI	1.0439	9.406140
b	classical	TI	1.0539	9.435406
b	classical	TI	1.0639	9.464340
b	classical	TI	1.0739	9.492949
b	classical	TI	1.0839	9.521238
b	classical	TI	1.0939	9.549215
b	classical	TI	1.1039	9.576887
b	classical	TI	1.1139	9.604258
b	classical	TI	1.1239	9.631336
b	classical	TI	1.1339	9.658125
b	classical	TI	1.1439	9.684633
b	classical	TI	1.1539	9.710863
b	classical	TI	1.1639	9.736822
b	classical	TI	1.1739	9.762515
b	classical	TI	1.1839	9.787946
b	classical	TI	1.1939	9.813121
b	classical	TI	1.2039	9.838044
b	classical	TI	1.2139	9.862720
b	classical	TI	1.2239	9.887154
b	classical	TI	1.2339	9.911349
b	classical	TI	1.2439	9.935311
b	classical	TI	1.2539	9.959043
b	classical	TI	1.2639	9.982550
b	classical	TI	1.2739	10.005835
b	classical	TI	1.2839	10.028903
b	classical	TI	1.2939	10.051756
b	classical	TI	1.3039	10.074399
b	classical	TI	1.3139	10.096836
b	classical	TI	1.3239	10.119069
b	classical	TI	1.3339	10.141102
b	classical	TI	1.3439	10.162939
b	classical	TI	1.3539	10.184583
b	classical	TI	1.3639	10.206036
b	classical	TI	1.3739	10.227303
b	classical	TI	1.3839	10.248385
b	classical	TI	1.3939	10.269287
b	classical	TI	1.4039	10.290010
b	classical	TI	1.4139	10.310558
b	classical	TI	1.4239	10.330934
b	classical	TI	1.4339	10.351139
b	classical	TI	1.4439	10.371177
b	classical	TI	1.4539	10.391051
b	classical	TI	1.4639	10.410762
b	classical	TI	1.4739	10.430314
b	classical	TI	1.4839	10.449708
b	classical	TI	1.4939	10.468947
b	classical	TI	1.5039	10.488034
b	classical	TI	1.5139	10.506970
b	classical	TI	1.5239	10.525758
b	classical	TI	1.5339	10.544399
b	classical	TI	1.5439	10.562897
b	classical	TI	1.5539	10.581253
b	classical	TI	1.5639	10.599469
b	classical	TI	1.5739	10.617547
b	classical	TI	1.5839	10.635489
b	classical	TI	1.5939	10.653297
b	classical	TI	1.6039	10.670973
b	classical	TI	1.6139	10.688518
b	classical	TI	1.6239	10.705935
b	classical	TI	1.6339	10.723225
b	classical	TI	1.6439	10.740390
b	classical	TI	1.6539	10.757431
b	classical	TI	1.6639	10.774351
b	classical	TI	1.6739	10.791150
b	classical	TI	1.6839	10.807831
b	classical	TI	1.6939	10.824394
b	classical	TI	1.7039	10.840843
b	classical	TI	1.7139	10.857177
b	classical	TI	1.7239	10.873398
b	classical	TI	1.7339	10.889509
b	classical	TI	1.7439	10.905510
b	classical	TI	1.7539	10.921403
b	classical	TI	1.7639	10.937188
b	classical	TI	1.7739	10.952868
b	classical	TI	1.7839	10.968444
b	classical	TI	1.7939	10.983917
b	classical	TI	1.8039	10.999288
b	classical	TI	1.8139	11.014559
b	classical	TI	1.8239	11.029730
b	classical	TI	1.8339	11.044803
b	classical	TI	1.8439	11.059780
b	classical	TI	1.8539	11.074661
b	classical	TI	1.8639	11.089447
b	classical	TI	1.8739	11.104140
b	classical	TI	1.8839	11.118740
b	classical	TI	1.8939	11.133250
b	classical	TI	1.9039	11.147669
b	classical	TI	1.9139	11.161998
b	classical	TI	1.9239	11.176240
b	classical	TI	1.9339	11.190395
b	classical	TI	1.9439	11.204463
b	classical	TI	1.9539	11.218447
b	classical	TI	1.9639	11.232346
b	classical	TI	1.9739	11.246162
b	classical	TI	1.9839	11.259896
b	classical	TI	1.9939	11.273548
b	classical	TI	2.0039	11.287120
b	classical	TI	2.0139	11.300612
b	classical	TI	2.0239	11.314026
b	classical	TI	2.0339	11.327361
b	classical	TI	2.0439	11.340620
b	classical	TI	2.0539	11.353802
b	classical	TI	2.0639	11.366909
b	classical	TI	2.0739	11.379942
b	classical	TI	2.0839	11.392901
b	classical	TI	2.0939	11.405786
b	classical	TI	2.1039	11.418600
b	classical	TI	2.1139	11.431342
b	classical	TI	2.1239	11.444013
b	classical	TI	2.1339	11.456614
b	classical	TI	2.1439	11.469146
b	classical	TI	2.1539	11.481610
b	classical	TI	2.1639	11.494005
b	classical	TI	2.1739	11.506334
b	classical	TI	2.1839	11.518596
b	classical	TI	2.1939	11.530792
b	classical	TI	2.2039	11.542923
b	classical	TI	2.2139	11.554989
b	classical	TI	2.2239	11.566992
b	classical	TI	2.2339	11.578931
b	classical	TI	2.2439	11.590808
b	classical	TI	2.2539	11.602623
b	classical	TI	2.2639	11.614376
b	classical	TI	2.2739	11.626069
b	classical	TI	2.2839	11.637701
b	classical	TI	2.2939	11.649274
b	classical	TI	2.3039	11.660788
b	classical	TI	2.3139	11.672243
b	classical	TI	2.3239	11.683641
b	classical	TI	2.3339	11.694981
b	classical	TI	2.3439	11.706264
b	classical	TI	2.3539	11.717491
b	classical	TI	2.3639	11.728662
b	classical	TI	2.3739	11.739777
b	classical	TI	2.3839	11.750838
b	classical	TI	2.3939	11.761845
b	classical	TI	2.4039	11.772798
b	classical	TI	2.4139	11.783698
b	classical	TI	2.4239	11.794545
b	classical	TI	2.4339	11.805340
b	classical	TI	2.4439	11.816083
b	classical	TI	2.4539	11.826775
b	classical	TI	2.4639	11.837415
b	classical	TI	2.4739	11.848005
b	classical	TI	2.4839	11.858546
b	classical	TI	2.4939	11.869037
b	classical	TI	2.5039	11.879478
b	classical	TI	2.5139	11.889871
b	classical	TI	2.5239	11.900216
b	classical	TI	2.5339	11.910513
b	classical	TI	2.5439	11.920762
b	classical	TI	2.5539	11.930965
b	classical	TI	2.5639	11.941121
b	classical	TI	2.5739	11.951230
b	classical	TI	2.5839	11.961294
b	classical	TI	2.5939	11.971312
b	classical	TI	2.6039	11.981286
b	classical	TI	2.6139	11.991215
b	classical	TI	2.6239	12.001099
b	classical	TI	2.6339	12.010940
b	classical	TI	2.6439	12.020737
b	classical	TI	2.6539	12.030491
b	classical	TI	2.6639	12.040202
b	classical	TI	2.6739	12.049870
b	classical	TI	2.6839	12.059497
b	classical	TI	2.6939	12.069081
b	classical	TI	2.7039	12.078624
b	classical	TI	2.7139	12.088127
b	classical	TI	2.7239	12.097588
b	classical	TI	2.7339	12.107009
b	classical	TI	2.7439	12.116390
b	classical	TI	2.7539	12.125731
b	classical	TI	2.7639	12.135032
b	classical	TI	2.7739	12.144295
b	classical	TI	2.7839	12.153518
b	classical	TI	2.7939	12.162703
b	classical	TI	2.8039	12.171850
b	classical	TI	2.8139	12.180959
b	classical	TI	2.8239	12.190030
b	classical	TI	2.8339	12.199064
b	classical	TI	2.8439	12.208060
b	classical	TI	2.8539	12.217020
b	classical	TI	2.8639	12.225944
b	classical	TI	2.8739	12.234831
b	classical	TI	2.8839	12.243682
b	classical	TI	2.8939	12.252498
b	classical	TI	2.9039	12.261278
b	classical	TI	2.9139	12.270023
b	classical	TI	2.9239	12.278733
b	classical	TI	2.9339	12.287409
b	classical	TI	2.9439	12.296050
b	classical	TI	2.9539	12.304658
b	classical	TI	2.9639	12.313231
b	classical	TI	2.9739	12.321771
b	classical	TI	2.9839	12.330277
b	classical	TI	2.9939	12.338750
b	classical	TI	3.0039	12.347191
b	classical	TI	3.0139	12.355599
b	classical	TI	3.0239	12.363974
b	classical	TI	3.0339	12.372318
b	classical	TI	3.0439	12.380629
b	classical	TI	3.0539	12.388909
b	classical	TI	3.0639	12.397157
b	classical	TI	3.0739	12.405374
b	classical	TI	3.0839	12.413560
b	classical	TI	3.0939	12.421716
b	classical	TI	3.1039	12.429840
b	classical	TI	3.1139	12.437935
b	classical	TI	3.1239	12.445999
b	classical	TI	3.1339	12.454033
b	classical	TI	3.1439	12.462038
b	classical	TI	3.1539	12.470013
b	classical	TI	3.1639	12.477959
b	classical	TI	3.1739	12.485876
b	classical	TI	3.1839	12.493763
b	classical	TI	3.1939	12.501623
b	classical	TI	3.2039	12.509453
b	classical	TI	3.2139	12.517255
b	classical	TI	3.2239	12.525030
b	classical	TI	3.2339	12.532776
b	classical	TI	3.2439	12.540494
b	classical	TI	3.2539	12.548185
b	classical	TI	3.2639	12.555849
b	classical	TI	3.2739	12.563485
b	classical	TI	3.2839	12.571095
b	classical	TI	3.2939	12.578677
b	classical	TI	3.3039	12.586233
b	classical	TI	3.3139	12.593763
b	classical	TI	3.3239	12.601266
b	classical	TI	3.3339	12.608743
b	classical	TI	3.3439	12.616194
b	classical	TI	3.3539	12.623619
b	classical	TI	3.3639	12.631019
b	classical	TI	3.3739	12.638393
b	classical	TI	3.3839	12.645742
b	classical	TI	3.3939	12.653066
b	classical	TI	3.4039	12.660365
b	classical	TI	3.4139	12.667639
b	classical	TI	3.4239	12.674889
b	classical	TI	3.4339	12.682114
b	classical	TI	3.4439	12.689315
b	classical	TI	3.4539	12.696491
b	classical	TI	3.4639	12.703644
b	classical	TI	3.4739	12.710773
b	classical	TI	3.4839	12.717878
b	classical	TI	3.4939	12.724959
b	classical	TI	3.5039	12.732017
b	classical	TI	3.5139	12.739052
b	classical	TI	3.5239	12.746064
b	classical	TI	3.5339	12.753052
b	classical	TI	3.5439	12.760018
b	classical	TI	3.5539	12.766961
b	classical	TI	3.5639	12.773882
b	classical	TI	3.5739	12.780780
b	classical	TI	3.5839	12.787656
b	classical	TI	3.5939	12.794510
b	classical	TI	3.6039	12.801341
b	classical	TI	3.6139	12.808151
b	classical	TI	3.6239	12.814939
b	classical	TI	3.6339	12.821706
b	classical	TI	3.6439	12.828451
b	classical	TI	3.6539	12.835174
b	classical	TI	3.6639	12.841877
b	classical	TI	3.6739	12.848558
b	classical	TI	3.6839	12.855218
b	classical	TI	3.6939	12.861858
b	classical	TI	3.7039	12.868477
b	classical	TI	3.7139	12.875075
b	classical	TI	3.7239	12.881652
b	classical	TI	3.7339	12.888210
b	classical	TI	3.7439	12.894747
b	classical	TI	3.7539	12.901264
b	classical	TI	3.7639	12.907761
b	classical	TI	3.7739	12.914238
b	classical	TI	3.7839	12.920695
b	classical	TI	3.7939	12.927133
b	classical	TI	3.8039	12.933551
b	classical	TI	3.8139	12.939949
b	classical	TI	3.8239	12.946329
b	classical	TI	3.8339	12.952689
b	classical	TI	3.8439	12.959030
b	classical	TI	3.8539	12.965352
b	classical	TI	3.8639	12.971655
b	classical	TI	3.8739	12.977939
b	classical	TI	3.8839	12.984204
b	classical	TI	3.8939	12.990452
b	classical	TI	3.9039	12.996680
b	classical	TI	3.9139	13.002890
b	classical	TI	3.9239	13.009082
b	classical	TI	3.9339	13.015256
b	classical	TI	3.9439	13.021412
b	classical	TI	3.9539	13.027549
b	classical	TI	3.9639	13.033669
b	classical	TI	3.9739	13.039771
b	classical	TI	3.9839	13.045856
b	classical	TI	3.9939	13.051923
b	classical	TI	4.0039	13.057972
b	classical	TI	4.0139	13.064004
b	classical	TI	4.0239	13.070019
b	classical	TI	4.0339	13.076016
b	classical	TI	4.0439	13.081997
b	classical	TI	4.0539	13.087960
b	classical	TI	4.0639	13.093907
b	classical	TI	4.0739	13.099837
b	classical	TI	4.0839	13.105749
b	classical	TI	4.0939	13.111646
b	classical	TI	4.1039	13.117526
b	classical	TI	4.1139	13.123389
b	classical	TI	4.1239	13.129236
b	classical	TI	4.1339	13.135066
b	classical	TI	4.1439	13.140881
b	classical	TI	4.1539	13.146679
b	classical	TI	4.1639	13.152461
b	classical	TI	4.1739	13.158228
b	classical	TI	4.1839	13.163978
b	classical	TI	4.1939	13.169713
b	classical	TI	4.2039	13.175432
b	classical	TI	4.2139	13.181135
b	classical	TI	4.2239	13.186823
b	classical	TI	4.2339	13.192495
b	classical	TI	4.2439	13.198152
b	classical	TI	4.2539	13.203794
b	classical	TI	4.2639	13.209420
b	classical	TI	4.2739	13.215031
b	classical	TI	4.2839	13.220628
b	classical	TI	4.2939	13.226209
b	classical	TI	4.3039	13.231775
b	classical	TI	4.3139	13.237326
b	classical	TI	4.3239	13.242863
b	classical	TI	4.3339	13.248385
b	classical	TI	4.3439	13.253892
b	classical	TI	4.3539	13.259385
b	classical	TI	4.3639	13.264863
b	classical	TI	4.3739	13.270327
b	classical	TI	4.3839	13.275777
b	classical	TI	4.3939	13.281212
b	classical	TI	4.4039	13.286633
b	classical	TI	4.4139	13.292040
b	classical	TI	4.4239	13.297433
b	classical	TI	4.4339	13.302812
b	classical	TI	4.4439	13.308178
b	classical	TI	4.4539	13.313529
b	classical	TI	4.4639	13.318866
b	classical	TI	4.4739	13.324190
b	classical	TI	4.4839	13.329500
b	classical	TI	4.4939	13.334797
b	classical	TI	4.5039	13.340080
b	classical	TI	4.5139	13.345349
b	classical	TI	4.5239	13.350606
b	classical	TI	4.5339	13.355848
b	classical	TI	4.5439	13.361078
b	classical	TI	4.5539	13.366295
b	classical	TI	4.5639	13.371498
b	classical	TI	4.5739	13.376688
b	classical	TI	4.5839	13.381866
b	classical	TI	4.5939	13.387030
b	classical	TI	4.6039	13.392181
b	classical	TI	4.6139	13.397320
b	classical	TI	4.6239	13.402446
b	classical	TI	4.6339	13.407559
b	classical	TI	4.6439	13.412660
b	classical	TI	4.6539	13.417748
b	classical	TI	4.6639	13.422823
b	classical	TI	4.6739	13.427886
b	classical	TI	4.6839	13.432937
b	classical	TI	4.6939	13.437975
b	classical	TI	4.7039	13.443001
b	classical	TI	4.7139	13.448015
b	classical	TI	4.7239	13.453016
b	classical	TI	4.7339	13.458006
b	classical	TI	4.7439	13.462983
b	classical	TI	4.7539	13.467949
b	classical	TI	4.7639	13.472902
b	classical	TI	4.7739	13.477844
b	classical	TI	4.7839	13.482774
b	classical	TI	4.7939	13.487691
b	classical	TI	4.8039	13.492598
b	classical	TI	4.8139	13.497492
b	classical	TI	4.8239	13.502375
b	classical	TI	4.8339	13.507246
b	classical	TI	4.8439	13.512106
b	classical	TI	4.8539	13.516955
b	classical	TI	4.8639	13.521791
b	classical	TI	4.8739	13.526617
b	classical	TI	4.8839	13.531431
b	classical	TI	4.8939	13.536234
b	classical	TI	4.9039	13.541026
b	classical	TI	4.9139	13.545806
b	classical	TI	4.9239	13.550576
b	classical	TI	4.9339	13.555334
b	classical	TI	4.9439	13.560082
b	classical	TI	4.9539	13.564818
b	classical	TI	4.9639	13.569543
b	classical	TI	4.9739	13.574258
b	classical	TI	4.9839	13.578962
b	classical	TI	4.9939	13.583655
a	h_a	simulation	0.444991	-6.051446
a	h_a	simulation	0.473926	-5.949224
a	h_a	simulation	0.498869	-5.869441
a	h_a	simulation	0.548756	-5.707992
a	h_a	simulation	0.598643	-5.552894
a	h_a	simulation	0.648530	-5.398216
a	h_a	simulation	0.698417	-5.241311
a	h_a	simulation	0.748304	-5.081654
a	h_a	simulation	0.798191	-4.927865
a	h_a	simulation	0.848078	-4.780999
a	h_a	simulation	0.897965	-4.641505
a	h_a	simulation	0.947852	-4.480905
a	h_a	simulation	0.997738	-4.292115
a	h_a	simulation	1.995477	-1.536953
a	h_a	simulation	2.993215	1.034028
a	h_a	simulation	3.990954	3.491727
a	h_a	simulation	4.988692	5.894649
a	h_a	polynomial_fit	0.4450	-6.047769
a	h_a	polynomial_fit	0.4550	-6.015001
a	h_a	polynomial_fit	0.4650	-5.982298
a	h_a	polynomial_fit	0.4750	-5.949658
a	h_a	polynomial_fit	0.4850	-5.917081
a	h_a	polynomial_fit	0.4950	-5.884568
a	h_a	polynomial_fit	0.5050	-5.852116
a	h_a	polynomial_fit	0.5150	-5.819727
a	h_a	polynomial_fit	0.5250	-5.787400
a	h_a	polynomial_fit	0.5350	-5.755134
a	h_a	polynomial_fit	0.5450	-5.722929
a	h_a	polynomial_fit	0.5550	-5.690785
a	h_a	polynomial_fit	0.5650	-5.658700
a	h_a	polynomial_fit	0.5750	-5.626676
a	h_a	polynomial_fit	0.5850	-5.594711
a	h_a	polynomial_fit	0.5950	-5.562806
a	h_a	polynomial_fit	0.6050	-5.530959
a	h_a	polynomial_fit	0.6150	-5.499170
a	h_a	polynomial_fit	0.6250	-5.467440
a	h_a	polynomial_fit	0.6350	-5.435767
a	h_a	polynomial_fit	0.6450	-5.404152
a	h_a	polynomial_fit	0.6550	-5.372593
a	h_a	polynomial_fit	0.6650	-5.341091
a	h_a	polynomial_fit	0.6750	-5.309646
a	h_a	polynomial_fit	0.6850	-5.278256
a	h_a	polynomial_fit	0.6950	-5.246922
a	h_a	polynomial_fit	0.7050	-5.215643
a	h_a	polynomial_fit	0.7150	-5.184419
a	h_a	polynomial_fit	0.7250	-5.153249
a	h_a	polynomial_fit	0.7350	-5.122134
a	h_a	polynomial_fit	0.7450	-5.091072
a	h_a	polynomial_fit	0.7550	-5.060064
a	h_a	polynomial_fit	0.7650	-5.029109
a	h_a	polynomial_fit	0.7750	-4.998207
a	h_a	polynomial_fit	0.7850	-4.967357
a	h_a	polynomial_fit	0.7950	-4.936559
a	h_a	polynomial_fit	0.8050	-4.905813
a	h_a	polynomial_fit	0.8150	-4.875119
a	h_a	polynomial_fit	0.8250	-4.844476
a	h_a	polynomial_fit	0.8350	-4.813883
a	h_a	polynomial_fit	0.8450	-4.783341
a	h_a	polynomial_fit	0.8550	-4.752849
a	h_a	polynomial_fit	0.8650	-4.722407
a	h_a	polynomial_fit	0.8750	-4.692014
a	h_a	polynomial_fit	0.8850	-4.661671
a	h_a	polynomial_fit	0.8950	-4.631376
a	h_a	polynomial_fit	0.9050	-4.601130
a	h_a	polynomial_fit	0.9150	-4.570932
a	h_a	polynomial_fit	0.9250	-4.540782
a	h_a	polynomial_fit	0.9350	-4.510680
a	h_a	polynomial_fit	0.9450	-4.480625
a	h_a	polynomial_fit	0.9550	-4.450617
a	h_a	polynomial_fit	0.9650	-4.420655
a	h_a	polynomial_fit	0.9750	-4.390740
a	h_a	polynomial_fit	0.9850	-4.360870
a	h_a	polynomial_fit	0.9950	-4.331047
a	h_a	polynomial_fit	1.0050	-4.301269
a	h_a	polynomial_fit	1.0150	-4.271536
a	h_a	polynomial_fit	1.0250	-4.241847
a	h_a	polynomial_fit	1.0350	-4.212204
a	h_a	polynomial_fit	1.0450	-4.182604
a	h_a	polynomial_fit	1.0550	-4.153048
a	h_a	polynomial_fit	1.0650	-4.123536
a	h_a	polynomial_fit	1.0750	-4.094068
a	h_a	polynomial_fit	1.0850	-4.064642
a	h_a	polynomial_fit	1.0950	-4.035259
a	h_a	polynomial_fit	1.1050	-4.005918
a	h_a	polynomial_fit	1.1150	-3.976620
a	h_a	polynomial_fit	1.1250	-3.947363
a	h_a	polynomial_fit	1.1350	-3.918148
a	h_a	polynomial_fit	1.1450	-3.888974
a	h_a	polynomial_fit	1.1550	-3.859841
a	h_a	polynomial_fit	1.1650	-3.830749
a	h_a	polynomial_fit	1.1750	-3.801698
a	h_a	polynomial_fit	1.1850	-3.772686
a	h_a	polynomial_fit	1.1950	-3.743715
a	h_a	polynomial_fit	1.2050	-3.714783
a	h_a	polynomial_fit	1.2150	-3.685890
a	h_a	polynomial_fit	1.2250	-3.657036
a	h_a	polynomial_fit	1.2350	-3.628221
a	h_a	polynomial_fit	1.2450	-3.599445
a	h_a	polynomial_fit	1.2550	-3.570707
a	h_a	polynomial_fit	1.2650	-3.542007
a	h_a	polynomial_fit	1.2750	-3.513344
a	h_a	polynomial_fit	1.2850	-3.484719
a	h_a	polynomial_fit	1.2950	-3.456132
a	h_a	polynomial_fit	1.3050	-3.427581
a	h_a	polynomial_fit	1.3150	-3.399066
a	h_a	polynomial_fit	1.3250	-3.370588
a	h_a	polynomial_fit	1.3350	-3.342147
a	h_a	polynomial_fit	1.3450	-3.313741
a	h_a	polynomial_fit	1.3550	-3.285370
a	h_a	polynomial_fit	1.3650	-3.257035
a	h_a	polynomial_fit	1.3750	-3.228735
a	h_a	polynomial_fit	1.3850	-3.200470
a	h_a	polynomial_fit	1.3950	-3.172240
a	h_a	polynomial_fit	1.4050	-3.144044
a	h_a	polynomial_fit	1.4150	-3.115882
a	h_a	polynomial_fit	1.4250	-3.087754
a	h_a	polynomial_fit	1.4350	-3.059659
a	h_a	polynomial_fit	1.4450	-3.031598
a	h_a	polynomial_fit	1.4550	-3.003570
a	h_a	polynomial_fit	1.4650	-2.975575
a	h_a	polynomial_fit	1.4750	-2.947612
a	h_a	polynomial_fit	1.4850	-2.919682
a	h_a	polynomial_fit	1.4950	-2.891784
a	h_a	polynomial_fit	1.5050	-2.863918
a	h_a	polynomial_fit	1.5150	-2.836084
a	h_a	polynomial_fit	1.5250	-2.808281
a	h_a	polynomial_fit	1.5350	-2.780510
a	h_a	polynomial_fit	1.5450	-2.752769
a	h_a	polynomial_fit	1.5550	-2.725059
a	h_a	polynomial_fit	1.5650	-2.697380
a	h_a	polynomial_fit	1.5750	-2.669730
a	h_a	polynomial_fit	1.5850	-2.642111
a	h_a	polynomial_fit	1.5950	-2.614522
a	h_a	polynomial_fit	1.6050	-2.586963
a	h_a	polynomial_fit	1.6150	-2.559433
a	h_a	polynomial_fit	1.6250	-2.531932
a	h_a	polynomial_fit	1.6350	-2.504460
a	h_a	polynomial_fit	1.6450	-2.477017
a	h_a	polynomial_fit	1.6550	-2.449602
a	h_a	polynomial_fit	1.6650	-2.422216
a	h_a	polynomial_fit	1.6750	-2.394857
a	h_a	polynomial_fit	1.6850	-2.367527
a	h_a	polynomial_fit	1.6950	-2.340224
a	h_a	polynomial_fit	1.7050	-2.312949
a	h_a	polynomial_fit	1.7150	-2.285701
a	h_a	polynomial_fit	1.7250	-2.258480
a	h_a	polynomial_fit	1.7350	-2.231286
a	h_a	polynomial_fit	1.7450	-2.204119
a	h_a	polynomial_fit	1.7550	-2.176978
a	h_a	polynomial_fit	1.7650	-2.149863
a	h_a	polynomial_fit	1.7750	-2.122774
a	h_a	polynomial_fit	1.7850	-2.095711
a	h_a	polynomial_fit	1.7950	-2.068674
a	h_a	polynomial_fit	1.8050	-2.041662
a	h_a	polynomial_fit	1.8150	-2.014675
a	h_a	polynomial_fit	1.8250	-1.987714
a	h_a	polynomial_fit	1.8350	-1.960777
a	h_a	polynomial_fit	1.8450	-1.933865
a	h_a	polynomial_fit	1.8550	-1.906977
a	h_a	polynomial_fit	1.8650	-1.880113
a	h_a	polynomial_fit	1.8750	-1.853274
a	h_a	polynomial_fit	1.8850	-1.826458
a	h_a	polynomial_fit	1.8950	-1.799667
a	h_a	polynomial_fit	1.9050	-1.772898
a	h_a	polynomial_fit	1.9150	-1.746153
a	h_a	polynomial_fit	1.9250	-1.719431
a	h_a	polynomial_fit	1.9350	-1.692732
a	h_a	polynomial_fit	1.9450	-1.666056
a	h_a	polynomial_fit	1.9550	-1.639402
a	h_a	polynomial_fit	1.9650	-1.612771
a	h_a	polynomial_fit	1.9750	-1.586162
a	h_a	polynomial_fit	1.9850	-1.559575
a	h_a	polynomial_fit	1.9950	-1.533010
a	h_a	polynomial_fit	2.0050	-1.506467
a	h_a	polynomial_fit	2.0150	-1.479945
a	h_a	polynomial_fit	2.0250	-1.453444
a	h_a	polynomial_fit	2.0350	-1.426965
a	h_a	polynomial_fit	2.0450	-1.400507
a	h_a	polynomial_fit	2.0550	-1.374069
a	h_a	polynomial_fit	2.0650	-1.347653
a	h_a	polynomial_fit	2.0750	-1.321256
a	h_a	polynomial_fit	2.0850	-1.294880
a	h_a	polynomial_fit	2.0950	-1.268525
a	h_a	polynomial_fit	2.1050	-1.242189
a	h_a	polynomial_fit	2.1150	-1.215873
a	h_a	polynomial_fit	2.1250	-1.189577
a	h_a	polynomial_fit	2.1350	-1.163300
a	h_a	polynomial_fit	2.1450	-1.137043
a	h_a	polynomial_fit	2.1550	-1.110804
a	h_a	polynomial_fit	2.1650	-1.084585
a	h_a	polynomial_fit	2.1750	-1.058385
a	h_a	polynomial_fit	2.1850	-1.032204
a	h_a	polynomial_fit	2.1950	-1.006041
a	h_a	polynomial_fit	2.2050	-0.979897
a	h_a	polynomial_fit	2.2150	-0.953770
a	h_a	polynomial_fit	2.2250	-0.927662
a	h_a	polynomial_fit	2.2350	-0.901572
a	h_a	polynomial_fit	2.2450	-0.875500
a	h_a	polynomial_fit	2.2550	-0.849446
a	h_a	polynomial_fit	2.2650	-0.823409
a	h_a	polynomial_fit	2.2750	-0.797389
a	h_a	polynomial_fit	2.2850	-0.771387
a	h_a	polynomial_fit	2.2950	-0.745402
a	h_a	polynomial_fit	2.3050	-0.719434
a	h_a	polynomial_fit	2.3150	-0.693482
a	h_a	polynomial_fit	2.3250	-0.667547
a	h_a	polynomial_fit	2.3350	-0.641629
a	h_a	polynomial_fit	2.3450	-0.615728
a	h_a	polynomial_fit	2.3550	-0.589842
a	h_a	polynomial_fit	2.3650	-0.563973
a	h_a	polynomial_fit	2.3750	-0.538120
a	h_a	polynomial_fit	2.3850	-0.512282
a	h_a	polynomial_fit	2.3950	-0.486461
a	h_a	polynomial_fit	2.4050	-0.460654
a	h_a	polynomial_fit	2.4150	-0.434864
a	h_a	polynomial_fit	2.4250	-0.409089
a	h_a	polynomial_fit	2.4350	-0.383329
a	h_a	polynomial_fit	2.4450	-0.357584
a	h_a	polynomial_fit	2.4550	-0.331854
a	h_a	polynomial_fit	2.4650	-0.306139
a	h_a	polynomial_fit	2.4750	-0.280438
a	h_a	polynomial_fit	2.4850	-0.254753
a	h_a	polynomial_fit	2.4950	-0.229081
a	h_a	polynomial_fit	2.5050	-0.203424
a	h_a	polynomial_fit	2.5150	-0.177782
a	h_a	polynomial_fit	2.5250	-0.152153
a	h_a	polynomial_fit	2.5350	-0.126539
a	h_a	polynomial_fit	2.5450	-0.100938
a	h_a	polynomial_fit	2.5550	-0.075351
a	h_a	polynomial_fit	2.5650	-0.049778
a	h_a	polynomial_fit	2.5750	-0.024218
a	h_a	polynomial_fit	2.5850	0.001328
a	h_a	polynomial_fit	2.5950	0.026861
a	h_a	polynomial_fit	2.6050	0.052381
a	h_a	polynomial_fit	2.6150	0.077888
a	h_a	polynomial_fit	2.6250	0.103381
a	h_a	polynomial_fit	2.6350	0.128862
a	h_a	polynomial_fit	2.6450	0.154330
a	h_a	polynomial_fit	2.6550	0.179786
a	h_a	polynomial_fit	2.6650	0.205228
a	h_a	polynomial_fit	2.6750	0.230659
a	h_a	polynomial_fit	2.6850	0.256077
a	h_a	polynomial_fit	2.6950	0.281483
a	h_a	polynomial_fit	2.7050	0.306876
a	h_a	polynomial_fit	2.7150	0.332258
a	h_a	polynomial_fit	2.7250	0.357627
a	h_a	polynomial_fit	2.7350	0.382985
a	h_a	polynomial_fit	2.7450	0.408331
a	h_a	polynomial_fit	2.7550	0.433665
a	h_a	polynomial_fit	2.7650	0.458988
a	h_a	polynomial_fit	2.7750	0.484300
a	h_a	polynomial_fit	2.7850	0.509600
a	h_a	polynomial_fit	2.7950	0.534888
a	h_a	polynomial_fit	2.8050	0.560166
a	h_a	polynomial_fit	2.8150	0.585432
a	h_a	polynomial_fit	2.8250	0.610688
a	h_a	polynomial_fit	2.8350	0.635932
a	h_a	polynomial_fit	2.8450	0.661166
a	h_a	polynomial_fit	2.8550	0.686389
a	h_a	polynomial_fit	2.8650	0.711601
a	h_a	polynomial_fit	2.8750	0.736802
a	h_a	polynomial_fit	2.8850	0.761994
a	h_a	polynomial_fit	2.8950	0.787174
a	h_a	polynomial_fit	2.9050	0.812345
a	h_a	polynomial_fit	2.9150	0.837505
a	h_a	polynomial_fit	2.9250	0.862655
a	h_a	polynomial_fit	2.9350	0.887795
a	h_a	polynomial_fit	2.9450	0.912925
a	h_a	polynomial_fit	2.9550	0.938045
a	h_a	polynomial_fit	2.9650	0.963155
a	h_a	polynomial_fit	2.9750	0.988256
a	h_a	polynomial_fit	2.9850	1.013347
a	h_a	polynomial_fit	2.9950	1.038428
a	h_a	polynomial_fit	3.0050	1.063500
a	h_a	polynomial_fit	3.0150	1.088562
a	h_a	polynomial_fit	3.0250	1.113614
a	h_a	polynomial_fit	3.0350	1.138658
a	h_a	polynomial_fit	3.0450	1.163692
a	h_a	polynomial_fit	3.0550	1.188717
a	h_a	polynomial_fit	3.0650	1.213733
a	h_a	polynomial_fit	3.0750	1.238740
a	h_a	polynomial_fit	3.0850	1.263738
a	h_a	polynomial_fit	3.0950	1.288727
a	h_a	polynomial_fit	3.1050	1.313707
a	h_a	polynomial_fit	3.1150	1.338678
a	h_a	polynomial_fit	3.1250	1.363641
a	h_a	polynomial_fit	3.1350	1.388595
a	h_a	polynomial_fit	3.1450	1.413540
a	h_a	polynomial_fit	3.1550	1.438477
a	h_a	polynomial_fit	3.1650	1.463405
a	h_a	polynomial_fit	3.1750	1.488325
a	h_a	polynomial_fit	3.1850	1.513237
a	h_a	polynomial_fit	3.1950	1.538140
a	h_a	polynomial_fit	3.2050	1.563035
a	h_a	polynomial_fit	3.2150	1.587922
a	h_a	polynomial_fit	3.2250	1.612801
a	h_a	polynomial_fit	3.2350	1.637671
a	h_a	polynomial_fit	3.2450	1.662534
a	h_a	polynomial_fit	3.2550	1.687389
a	h_a	polynomial_fit	3.2650	1.712235
a	h_a	polynomial_fit	3.2750	1.737074
a	h_a	polynomial_fit	3.2850	1.761905
a	h_a	polynomial_fit	3.2950	1.786729
a	h_a	polynomial_fit	3.3050	1.811544
a	h_a	polynomial_fit	3.3150	1.836352
a	h_a	polynomial_fit	3.3250	1.861153
a	h_a	polynomial_fit	3.3350	1.885946
a	h_a	polynomial_fit	3.3450	1.910731
a	h_a	polynomial_fit	3.3550	1.935509
a	h_a	polynomial_fit	3.3650	1.960279
a	h_a	polynomial_fit	3.3750	1.985042
a	h_a	polynomial_fit	3.3850	2.009798
a	h_a	polynomial_fit	3.3950	2.034546
a	h_a	polynomial_fit	3.4050	2.059287
a	h_a	polynomial_fit	3.4150	2.084021
a	h_a	polynomial_fit	3.4250	2.108748
a	h_a	polynomial_fit	3.4350	2.133467
a	h_a	polynomial_fit	3.4450	2.158180
a	h_a	polynomial_fit	3.4550	2.182885
a	h_a	polynomial_fit	3.4650	2.207584
a	h_a	polynomial_fit	3.4750	2.232275
a	h_a	polynomial_fit	3.4850	2.256960
a	h_a	polynomial_fit	3.4950	2.281637
a	h_a	polynomial_fit	3.5050	2.306308
a	h_a	polynomial_fit	3.5150	2.330972
a	h_a	polynomial_fit	3.5250	2.355629
a	h_a	polynomial_fit	3.5350	2.380279
a	h_a	polynomial_fit	3.5450	2.404922
a	h_a	polynomial_fit	3.5550	2.429559
a	h_a	polynomial_fit	3.5650	2.454189
a	h_a	polynomial_fit	3.5750	2.478812
a	h_a	polynomial_fit	3.5850	2.503429
a	h_a	polynomial_fit	3.5950	2.528039
a	h_a	polynomial_fit	3.6050	2.552643
a	h_a	polynomial_fit	3.6150	2.577240
a	h_a	polynomial_fit	3.6250	2.601830
a	h_a	polynomial_fit	3.6350	2.626414
a	h_a	polynomial_fit	3.6450	2.650992
a	h_a	polynomial_fit	3.6550	2.675563
a	h_a	polynomial_fit	3.6650	2.700128
a	h_a	polynomial_fit	3.6750	2.724686
a	h_a	polynomial_fit	3.6850	2.749238
a	h_a	polynomial_fit	3.6950	2.773783
a	h_a	polynomial_fit	3.7050	2.798322
a	h_a	polynomial_fit	3.7150	2.822855
a	h_a	polynomial_fit	3.7250	2.847382
a	h_a	polynomial_fit	3.7350	2.871902
a	h_a	polynomial_fit	3.7450	2.896416
a	h_a	polynomial_fit	3.7550	2.920924
a	h_a	polynomial_fit	3.7650	2.945425
a	h_a	polynomial_fit	3.7750	2.969921
a	h_a	polynomial_fit	3.7850	2.994410
a	h_a	polynomial_fit	3.7950	3.018893
a	h_a	polynomial_fit	3.8050	3.043369
a	h_a	polynomial_fit	3.8150	3.067840
a	h_a	polynomial_fit	3.8250	3.092305
a	h_a	polynomial_fit	3.8350	3.116763
a	h_a	polynomial_fit	3.8450	3.141215
a	h_a	polynomial_fit	3.8550	3.165661
a	h_a	polynomial_fit	3.8650	3.190101
a	h_a	polynomial_fit	3.8750	3.214535
a	h_a	polynomial_fit	3.8850	3.238963
a	h_a	polynomial_fit	3.8950	3.263385
a	h_a	polynomial_fit	3.9050	3.287800
a	h_a	polynomial_fit	3.9150	3.312210
a	h_a	polynomial_fit	3.9250	3.336614
a	h_a	polynomial_fit	3.9350	3.361011
a	h_a	polynomial_fit	3.9450	3.385403
a	h_a	polynomial_fit	3.9550	3.409788
a	h_a	polynomial_fit	3.9650	3.434168
a	h_a	polynomial_fit	3.9750	3.458541
a	h_a	polynomial_fit	3.9850	3.482908
a	h_a	polynomial_fit	3.9950	3.507270
a	h_a	polynomial_fit	4.0050	3.531625
a	h_a	polynomial_fit	4.0150	3.555974
a	h_a	polynomial_fit	4.0250	3.580318
a	h_a	polynomial_fit	4.0350	3.604655
a	h_a	polynomial_fit	4.0450	3.628986
a	h_a	polynomial_fit	4.0550	3.653312
a	h_a	polynomial_fit	4.0650	3.677631
a	h_a	polynomial_fit	4.0750	3.701944
a	h_a	polynomial_fit	4.0850	3.726251
a	h_a	polynomial_fit	4.0950	3.750553
a	h_a	polynomial_fit	4.1050	3.774848
a	h_a	polynomial_fit	4.1150	3.799137
a	h_a	polynomial_fit	4.1250	3.823420
a	h_a	polynomial_fit	4.1350	3.847697
a	h_a	polynomial_fit	4.1450	3.871968
a	h_a	polynomial_fit	4.1550	3.896233
a	h_a	polynomial_fit	4.1650	3.920492
a	h_a	polynomial_fit	4.1750	3.944745
a	h_a	polynomial_fit	4.1850	3.968992
a	h_a	polynomial_fit	4.1950	3.993233
a	h_a	polynomial_fit	4.2050	4.017467
a	h_a	polynomial_fit	4.2150	4.041696
a	h_a	polynomial_fit	4.2250	4.065918
a	h_a	polynomial_fit	4.2350	4.090134
a	h_a	polynomial_fit	4.2450	4.114345
a	h_a	polynomial_fit	4.2550	4.138549
a	h_a	polynomial_fit	4.2650	4.162747
a	h_a	polynomial_fit	4.2750	4.186938
a	h_a	polynomial_fit	4.2850	4.211124
a	h_a	polynomial_fit	4.2950	4.235303
a	h_a	polynomial_fit	4.3050	4.259476
a	h_a	polynomial_fit	4.3150	4.283643
a	h_a	polynomial_fit	4.3250	4.307804
a	h_a	polynomial_fit	4.3350	4.331958
a	h_a	polynomial_fit	4.3450	4.356106
a	h_a	polynomial_fit	4.3550	4.380248
a	h_a	polynomial_fit	4.3650	4.404384
a	h_a	polynomial_fit	4.3750	4.428513
a	h_a	polynomial_fit	4.3850	4.452636
a	h_a	polynomial_fit	4.3950	4.476752
a	h_a	polynomial_fit	4.4050	4.500863
a	h_a	polynomial_fit	4.4150	4.524966
a	h_a	polynomial_fit	4.4250	4.549064
a	h_a	polynomial_fit	4.4350	4.573155
a	h_a	polynomial_fit	4.4450	4.597239
a	h_a	polynomial_fit	4.4550	4.621317
a	h_a	polynomial_fit	4.4650	4.645389
a	h_a	polynomial_fit	4.4750	4.669454
a	h_a	polynomial_fit	4.4850	4.693512
a	h_a	polynomial_fit	4.4950	4.717564
a	h_a	polynomial_fit	4.5050	4.741610
a	h_a	polynomial_fit	4.5150	4.765648
a	h_a	polynomial_fit	4.5250	4.789680
a	h_a	polynomial_fit	4.5350	4.813706
a	h_a	polynomial_fit	4.5450	4.837725
a	h_a	polynomial_fit	4.5550	4.861737
a	h_a	polynomial_fit	4.5650	4.885742
a	h_a	polynomial_fit	4.5750	4.909741
a	h_a	polynomial_fit	4.5850	4.933733
a	h_a	polynomial_fit	4.5950	4.957718
a	h_a	polynomial_fit	4.6050	4.981696
a	h_a	polynomial_fit	4.6150	5.005667
a	h_a	polynomial_fit	4.6250	5.029632
a	h_a	polynomial_fit	4.6350	5.053589
a	h_a	polynomial_fit	4.6450	5.077540
a	h_a	polynomial_fit	4.6550	5.101483
a	h_a	polynomial_fit	4.6650	5.125420
a	h_a	polynomial_fit	4.6750	5.149349
a	h_a	polynomial_fit	4.6850	5.173272
a	h_a	polynomial_fit	4.6950	5.197187
a	h_a	polynomial_fit	4.7050	5.221096
a	h_a	polynomial_fit	4.7150	5.244997
a	h_a	polynomial_fit	4.7250	5.268891
a	h_a	polynomial_fit	4.7350	5.292777
a	h_a	polynomial_fit	4.7450	5.316657
a	h_a	polynomial_fit	4.7550	5.340529
a	h_a	polynomial_fit	4.7650	5.364394
a	h_a	polynomial_fit	4.7750	5.388251
a	h_a	polynomial_fit	4.7850	5.412101
a	h_a	polynomial_fit	4.7950	5.435944
a	h_a	polynomial_fit	4.8050	5.459779
a	h_a	polynomial_fit	4.8150	5.483607
a	h_a	polynomial_fit	4.8250	5.507427
a	h_a	polynomial_fit	4.8350	5.531240
a	h_a	polynomial_fit	4.8450	5.555045
a	h_a	polynomial_fit	4.8550	5.578842
a	h_a	polynomial_fit	4.8650	5.602632
a	h_a	polynomial_fit	4.8750	5.626414
a	h_a	polynomial_fit	4.8850	5.650189
a	h_a	polynomial_fit	4.8950	5.673955
a	h_a	polynomial_fit	4.9050	5.697714
a	h_a	polynomial_fit	4.9150	5.721465
a	h_a	polynomial_fit	4.9250	5.745208
a	h_a	polynomial_fit	4.9350	5.768943
a	h_a	polynomial_fit	4.9450	5.792670
a	h_a	polynomial_fit	4.9550	5.816389
a	h_a	polynomial_fit	4.9650	5.840100
a	h_a	polynomial_fit	4.9750	5.863803
a	h_a	polynomial_fit	4.9850	5.887497
a	h_a	polynomial_fit	4.9950	5.911184
b	h_a	TI	0.4450	2.731747
b	h_a	TI	0.4550	2.804569
b	h_a	TI	0.4650	2.875668
b	h_a	TI	0.4750	2.945119
b	h_a	TI	0.4850	3.012990
b	h_a	TI	0.4950	3.079349
b	h_a	TI	0.5050	3.144255
b	h_a	TI	0.5150	3.207766
b	h_a	TI	0.5250	3.269937
b	h_a	TI	0.5350	3.330819
b	h_a	TI	0.5450	3.390461
b	h_a	TI	0.5550	3.448908
b	h_a	TI	0.5650	3.506204
b	h_a	TI	0.5750	3.562389
b	h_a	TI	0.5850	3.617503
b	h_a	TI	0.5950	3.671583
b	h_a	TI	0.6050	3.724663
b	h_a	TI	0.6150	3.776778
b	h_a	TI	0.6250	3.827958
b	h_a	TI	0.6350	3.878234
b	h_a	TI	0.6450	3.927635
b	h_a	TI	0.6550	3.976188
b	h_a	TI	0.6650	4.023920
b	h_a	TI	0.6750	4.070855
b	h_a	TI	0.6850	4.117018
b	h_a	TI	0.6950	4.162431
b	h_a	TI	0.7050	4.207117
b	h_a	TI	0.7150	4.251096
b	h_a	TI	0.7250	4.294388
b	h_a	TI	0.7350	4.337013
b	h_a	TI	0.7450	4.378990
b	h_a	TI	0.7550	4.420335
b	h_a	TI	0.7650	4.461067
b	h_a	TI	0.7750	4.501200
b	h_a	TI	0.7850	4.540752
b	h_a	TI	0.7950	4.579738
b	h_a	TI	0.8050	4.618171
b	h_a	TI	0.8150	4.656066
b	h_a	TI	0.8250	4.693437
b	h_a	TI	0.8350	4.730297
b	h_a	TI	0.8450	4.766657
b	h_a	TI	0.8550	4.802531
b	h_a	TI	0.8650	4.837929
b	h_a	TI	0.8750	4.872864
b	h_a	TI	0.8850	4.907346
b	h_a	TI	0.8950	4.941386
b	h_a	TI	0.9050	4.974993
b	h_a	TI	0.9150	5.008178
b	h_a	TI	0.9250	5.040951
b	h_a	TI	0.9350	5.073320
b	h_a	TI	0.9450	5.105294
b	h_a	TI	0.9550	5.136882
b	h_a	TI	0.9650	5.168093
b	h_a	TI	0.9750	5.198934
b	h_a	TI	0.9850	5.229413
b	h_a	TI	0.9950	5.259539
b	h_a	TI	1.0050	5.289317
b	h_a	TI	1.0150	5.318756
b	h_a	TI	1.0250	5.347863
b	h_a	TI	1.0350	5.376644
b	h_a	TI	1.0450	5.405106
b	h_a	TI	1.0550	5.433254
b	h_a	TI	1.0650	5.461096
b	h_a	TI	1.0750	5.488638
b	h_a	TI	1.0850	5.515884
b	h_a	TI	1.0950	5.542842
b	h_a	TI	1.1050	5.569515
b	h_a	TI	1.1150	5.595911
b	h_a	TI	1.1250	5.622033
b	h_a	TI	1.1350	5.647888
b	h_a	TI	1.1450	5.673479
b	h_a	TI	1.1550	5.698812
b	h_a	TI	1.1650	5.723892
b	h_a	TI	1.1750	5.748723
b	h_a	TI	1.1850	5.773309
b	h_a	TI	1.1950	5.797655
b	h_a	TI	1.2050	5.821766
b	h_a	TI	1.2150	5.845644
b	h_a	TI	1.2250	5.869295
b	h_a	TI	1.2350	5.892722
b	h_a	TI	1.2450	5.915929
b	h_a	TI	1.2550	5.938920
b	h_a	TI	1.2650	5.961698
b	h_a	TI	1.2750	5.984267
b	h_a	TI	1.2850	6.006631
b	h_a	TI	1.2950	6.028792
b	h_a	TI	1.3050	6.050755
b	h_a	TI	1.3150	6.072522
b	h_a	TI	1.3250	6.094096
b	h_a	TI	1.3350	6.115481
b	h_a	TI	1.3450	6.136680
b	h_a	TI	1.3550	6.157695
b	h_a	TI	1.3650	6.178530
b	h_a	TI	1.3750	6.199187
b	h_a	TI	1.3850	6.219669
b	h_a	TI	1.3950	6.239979
b	h_a	TI	1.4050	6.260119
b	h_a	TI	1.4150	6.280093
b	h_a	TI	1.4250	6.299901
b	h_a	TI	1.4350	6.319548
b	h_a	TI	1.4450	6.339035
b	h_a	TI	1.4550	6.358365
b	h_a	TI	1.4650	6.377540
b	h_a	TI	1.4750	6.396562
b	h_a	TI	1.4850	6.415434
b	h_a	TI	1.4950	6.434158
b	h_a	TI	1.5050	6.452735
b	h_a	TI	1.5150	6.471169
b	h_a	TI	1.5250	6.489461
b	h_a	TI	1.5350	6.507612
b	h_a	TI	1.5450	6.525626
b	h_a	TI	1.5550	6.543503
b	h_a	TI	1.5650	6.561247
b	h_a	TI	1.5750	6.578858
b	h_a	TI	1.5850	6.596338
b	h_a	TI	1.5950	6.613690
b	h_a	TI	1.6050	6.630915
b	h_a	TI	1.6150	6.648014
b	h_a	TI	1.6250	6.664991
b	h_a	TI	1.6350	6.681845
b	h_a	TI	1.6450	6.698578
b	h_a	TI	1.6550	6.715194
b	h_a	TI	1.6650	6.731691
b	h_a	TI	1.6750	6.748074
b	h_a	TI	1.6850	6.764342
b	h_a	TI	1.6950	6.780498
b	h_a	TI	1.7050	6.796542
b	h_a	TI	1.7150	6.812477
b	h_a	TI	1.7250	6.828303
b	h_a	TI	1.7350	6.844022
b	h_a	TI	1.7450	6.859636
b	h_a	TI	1.7550	6.875145
b	h_a	TI	1.7650	6.890551
b	h_a	TI	1.7750	6.905856
b	h_a	TI	1.7850	6.921060
b	h_a	TI	1.7950	6.936165
b	h_a	TI	1.8050	6.951171
b	h_a	TI	1.8150	6.966081
b	h_a	TI	1.8250	6.980895
b	h_a	TI	1.8350	6.995615
b	h_a	TI	1.8450	7.010241
b	h_a	TI	1.8550	7.024775
b	h_a	TI	1.8650	7.039218
b	h_a	TI	1.8750	7.053571
b	h_a	TI	1.8850	7.067835
b	h_a	TI	1.8950	7.082010
b	h_a	TI	1.9050	7.096099
b	h_a	TI	1.9150	7.110102
b	h_a	TI	1.9250	7.124020
b	h_a	TI	1.9350	7.137853
b	h_a	TI	1.9450	7.151604
b	h_a	TI	1.9550	7.165273
b	h_a	TI	1.9650	7.178860
b	h_a	TI	1.9750	7.192367
b	h_a	TI	1.9850	7.205795
b	h_a	TI	1.9950	7.219145
b	h_a	TI	2.0050	7.232416
b	h_a	TI	2.0150	7.245611
b	h_a	TI	2.0250	7.258730
b	h_a	TI	2.0350	7.271775
b	h_a	TI	2.0450	7.284744
b	h_a	TI	2.0550	7.297641
b	h_a	TI	2.0650	7.310465
b	h_a	TI	2.0750	7.323217
b	h_a	TI	2.0850	7.335897
b	h_a	TI	2.0950	7.348508
b	h_a	TI	2.1050	7.361049
b	h_a	TI	2.1150	7.373521
b	h_a	TI	2.1250	7.385925
b	h_a	TI	2.1350	7.398261
b	h_a	TI	2.1450	7.410531
b	h_a	TI	2.1550	7.422735
b	h_a	TI	2.1650	7.434874
b	h_a	TI	2.1750	7.446947
b	h_a	TI	2.1850	7.458957
b	h_a	TI	2.1950	7.470904
b	h_a	TI	2.2050	7.482788
b	h_a	TI	2.2150	7.494610
b	h_a	TI	2.2250	7.506370
b	h_a	TI	2.2350	7.518070
b	h_a	TI	2.2450	7.529709
b	h_a	TI	2.2550	7.541289
b	h_a	TI	2.2650	7.552810
b	h_a	TI	2.2750	7.564272
b	h_a	TI	2.2850	7.575677
b	h_a	TI	2.2950	7.587024
b	h_a	TI	2.3050	7.598315
b	h_a	TI	2.3150	7.609549
b	h_a	TI	2.3250	7.620728
b	h_a	TI	2.3350	7.631852
b	h_a	TI	2.3450	7.642921
b	h_a	TI	2.3550	7.653936
b	h_a	TI	2.3650	7.664898
b	h_a	TI	2.3750	7.675806
b	h_a	TI	2.3850	7.686662
b	h_a	TI	2.3950	7.697466
b	h_a	TI	2.4050	7.708219
b	h_a	TI	2.4150	7.718921
b	h_a	TI	2.4250	7.729572
b	h_a	TI	2.4350	7.740172
b	h_a	TI	2.4450	7.750724
b	h_a	TI	2.4550	7.761226
b	h_a	TI	2.4650	7.771679
b	h_a	TI	2.4750	7.782084
b	h_a	TI	2.4850	7.792441
b	h_a	TI	2.4950	7.802751
b	h_a	TI	2.5050	7.813014
b	h_a	TI	2.5150	7.823230
b	h_a	TI	2.5250	7.833400
b	h_a	TI	2.5350	7.843525
b	h_a	TI	2.5450	7.853604
b	h_a	TI	2.5550	7.863638
b	h_a	TI	2.5650	7.873628
b	h_a	TI	2.5750	7.883573
b	h_a	TI	2.5850	7.893475
b	h_a	TI	2.5950	7.903333
b	h_a	TI	2.6050	7.913148
b	h_a	TI	2.6150	7.922921
b	h_a	TI	2.6250	7.932652
b	h_a	TI	2.6350	7.942340
b	h_a	TI	2.6450	7.951987
b	h_a	TI	2.6550	7.961593
b	h_a	TI	2.6650	7.971158
b	h_a	TI	2.6750	7.980683
b	h_a	TI	2.6850	7.990167
b	h_a	TI	2.6950	7.999612
b	h_a	TI	2.7050	8.009017
b	h_a	TI	2.7150	8.018383
b	h_a	TI	2.7250	8.027710
b	h_a	TI	2.7350	8.036998
b	h_a	TI	2.7450	8.046249
b	h_a	TI	2.7550	8.055461
b	h_a	TI	2.7650	8.064636
b	h_a	TI	2.7750	8.073774
b	h_a	TI	2.7850	8.082875
b	h_a	TI	2.7950	8.091939
b	h_a	TI	2.8050	8.100966
b	h_a	TI	2.8150	8.109958
b	h_a	TI	2.8250	8.118914
b	h_a	TI	2.8350	8.127834
b	h_a	TI	2.8450	8.136719
b	h_a	TI	2.8550	8.145570
b	h_a	TI	2.8650	8.154385
b	h_a	TI	2.8750	8.163166
b	h_a	TI	2.8850	8.171913
b	h_a	TI	2.8950	8.180626
b	h_a	TI	2.9050	8.189306
b	h_a	TI	2.9150	8.197952
b	h_a	TI	2.9250	8.206565
b	h_a	TI	2.9350	8.215145
b	h_a	TI	2.9450	8.223693
b	h_a	TI	2.9550	8.232208
b	h_a	TI	2.9650	8.240691
b	h_a	TI	2.9750	8.249143
b	h_a	TI	2.9850	8.257563
b	h_a	TI	2.9950	8.265951
b	h_a	TI	3.0050	8.274308
b	h_a	TI	3.0150	8.282634
b	h_a	TI	3.0250	8.290930
b	h_a	TI	3.0350	8.299195
b	h_a	TI	3.0450	8.307430
b	h_a	TI	3.0550	8.315635
b	h_a	TI	3.0650	8.323810
b	h_a	TI	3.0750	8.331956
b	h_a	TI	3.0850	8.340072
b	h_a	TI	3.0950	8.348159
b	h_a	TI	3.1050	8.356217
b	h_a	TI	3.1150	8.364247
b	h_a	TI	3.1250	8.372248
b	h_a	TI	3.1350	8.380220
b	h_a	TI	3.1450	8.388165
b	h_a	TI	3.1550	8.396081
b	h_a	TI	3.1650	8.403970
b	h_a	TI	3.1750	8.411831
b	h_a	TI	3.1850	8.419665
b	h_a	TI	3.1950	8.427472
b	h_a	TI	3.2050	8.435251
b	h_a	TI	3.2150	8.443004
b	h_a	TI	3.2250	8.450731
b	h_a	TI	3.2350	8.458431
b	h_a	TI	3.2450	8.466104
b	h_a	TI	3.2550	8.473752
b	h_a	TI	3.2650	8.481374
b	h_a	TI	3.2750	8.488970
b	h_a	TI	3.2850	8.496540
b	h_a	TI	3.2950	8.504085
b	h_a	TI	3.3050	8.511605
b	h_a	TI	3.3150	8.519100
b	h_a	TI	3.3250	8.526570
b	h_a	TI	3.3350	8.534015
b	h_a	TI	3.3450	8.541436
b	h_a	TI	3.3550	8.548833
b	h_a	TI	3.3650	8.556205
b	h_a	TI	3.3750	8.563553
b	h_a	TI	3.3850	8.570877
b	h_a	TI	3.3950	8.578177
b	h_a	TI	3.4050	8.585454
b	h_a	TI	3.4150	8.592708
b	h_a	TI	3.4250	8.599938
b	h_a	TI	3.4350	8.607145
b	h_a	TI	3.4450	8.614328
b	h_a	TI	3.4550	8.621489
b	h_a	TI	3.4650	8.628628
b	h_a	TI	3.4750	8.635743
b	h_a	TI	3.4850	8.642837
b	h_a	TI	3.4950	8.649908
b	h_a	TI	3.5050	8.656956
b	h_a	TI	3.5150	8.663983
b	h_a	TI	3.5250	8.670988
b	h_a	TI	3.5350	8.677971
b	h_a	TI	3.5450	8.684933
b	h_a	TI	3.5550	8.691872
b	h_a	TI	3.5650	8.698791
b	h_a	TI	3.5750	8.705688
b	h_a	TI	3.5850	8.712565
b	h_a	TI	3.5950	8.719420
b	h_a	TI	3.6050	8.726254
b	h_a	TI	3.6150	8.733068
b	h_a	TI	3.6250	8.739861
b	h_a	TI	3.6350	8.746633
b	h_a	TI	3.6450	8.753385
b	h_a	TI	3.6550	8.760117
b	h_a	TI	3.6650	8.766829
b	h_a	TI	3.6750	8.773520
b	h_a	TI	3.6850	8.780192
b	h_a	TI	3.6950	8.786844
b	h_a	TI	3.7050	8.793476
b	h_a	TI	3.7150	8.800089
b	h_a	TI	3.7250	8.806682
b	h_a	TI	3.7350	8.813256
b	h_a	TI	3.7450	8.819811
b	h_a	TI	3.7550	8.826346
b	h_a	TI	3.7650	8.832862
b	h_a	TI	3.7750	8.839360
b	h_a	TI	3.7850	8.845838
b	h_a	TI	3.7950	8.852298
b	h_a	TI	3.8050	8.858740
b	h_a	TI	3.8150	8.865162
b	h_a	TI	3.8250	8.871567
b	h_a	TI	3.8350	8.877953
b	h_a	TI	3.8450	8.884320
b	h_a	TI	3.8550	8.890670
b	h_a	TI	3.8650	8.897002
b	h_a	TI	3.8750	8.903315
b	h_a	TI	3.8850	8.909611
b	h_a	TI	3.8950	8.915889
b	h_a	TI	3.9050	8.922150
b	h_a	TI	3.9150	8.928393
b	h_a	TI	3.9250	8.934618
b	h_a	TI	3.9350	8.940826
b	h_a	TI	3.9450	8.947017
b	h_a	TI	3.9550	8.953190
b	h_a	TI	3.9650	8.959347
b	h_a	TI	3.9750	8.965486
b	h_a	TI	3.9850	8.971609
b	h_a	TI	3.9950	8.977714
b	h_a	TI	4.0050	8.983803
b	h_a	TI	4.0150	8.989875
b	h_a	TI	4.0250	8.995931
b	h_a	TI	4.0350	9.001970
b	h_a	TI	4.0450	9.007993
b	h_a	TI	4.0550	9.013999
b	h_a	TI	4.0650	9.019989
b	h_a	TI	4.0750	9.025963
b	h_a	TI	4.0850	9.031920
b	h_a	TI	4.0950	9.037862
b	h_a	TI	4.1050	9.043788
b	h_a	TI	4.1150	9.049697
b	h_a	TI	4.1250	9.055591
b	h_a	TI	4.1350	9.061470
b	h_a	TI	4.1450	9.067332
b	h_a	TI	4.1550	9.073179
b	h_a	TI	4.1650	9.079011
b	h_a	TI	4.1750	9.084827
b	h_a	TI	4.1850	9.090628
b	h_a	TI	4.1950	9.096413
b	h_a	TI	4.2050	9.102183
b	h_a	TI	4.2150	9.107938
b	h_a	TI	4.2250	9.113678
b	h_a	TI	4.2350	9.119403
b	h_a	TI	4.2450	9.125113
b	h_a	TI	4.2550	9.130808
b	h_a	TI	4.2650	9.136488
b	h_a	TI	4.2750	9.142154
b	h_a	TI	4.2850	9.147805
b	h_a	TI	4.2950	9.153441
b	h_a	TI	4.3050	9.159062
b	h_a	TI	4.3150	9.164670
b	h_a	TI	4.3250	9.170262
b	h_a	TI	4.3350	9.175841
b	h_a	TI	4.3450	9.181405
b	h_a	TI	4.3550	9.186955
b	h_a	TI	4.3650	9.192490
b	h_a	TI	4.3750	9.198012
b	h_a	TI	4.3850	9.203520
b	h_a	TI	4.3950	9.209013
b	h_a	TI	4.4050	9.214493
b	h_a	TI	4.4150	9.219958
b	h_a	TI	4.4250	9.225410
b	h_a	TI	4.4350	9.230848
b	h_a	TI	4.4450	9.236273
b	h_a	TI	4.4550	9.241684
b	h_a	TI	4.4650	9.247081
b	h_a	TI	4.4750	9.252465
b	h_a	TI	4.4850	9.257835
b	h_a	TI	4.4950	9.263192
b	h_a	TI	4.5050	9.268535
b	h_a	TI	4.5150	9.273865
b	h_a	TI	4.5250	9.279182
b	h_a	TI	4.5350	9.284486
b	h_a	TI	4.5450	9.289776
b	h_a	TI	4.5550	9.295054
b	h_a	TI	4.5650	9.300318
b	h_a	TI	4.5750	9.305569
b	h_a	TI	4.5850	9.310808
b	h_a	TI	4.5950	9.316033
b	h_a	TI	4.6050	9.321246
b	h_a	TI	4.6150	9.326446
b	h_a	TI	4.6250	9.331633
b	h_a	TI	4.6350	9.336807
b	h_a	TI	4.6450	9.341969
b	h_a	TI	4.6550	9.347118
b	h_a	TI	4.6650	9.352255
b	h_a	TI	4.6750	9.357379
b	h_a	TI	4.6850	9.362491
b	h_a	TI	4.6950	9.367590
b	h_a	TI	4.7050	9.372677
b	h_a	TI	4.7150	9.377751
b	h_a	TI	4.7250	9.382814
b	h_a	TI	4.7350	9.387864
b	h_a	TI	4.7450	9.392901
b	h_a	TI	4.7550	9.397927
b	h_a	TI	4.7650	9.402941
b	h_a	TI	4.7750	9.407942
b	h_a	TI	4.7850	9.412932
b	h_a	TI	4.7950	9.417910
b	h_a	TI	4.8050	9.422875
b	h_a	TI	4.8150	9.427829
b	h_a	TI	4.8250	9.432771
b	h_a	TI	4.8350	9.437701
b	h_a	TI	4.8450	9.442620
b	h_a	TI	4.8550	9.447526
b	h_a	TI	4.8650	9.452421
b	h_a	TI	4.8750	9.457305
b	h_a	TI	4.8850	9.462177
b	h_a	TI	4.8950	9.467037
b	h_a	TI	4.9050	9.471886
b	h_a	TI	4.9150	9.476723
b	h_a	TI	4.9250	9.481549
b	h_a	TI	4.9350	9.486363
b	h_a	TI	4.9450	9.491166
b	h_a	TI	4.9550	9.495958
b	h_a	TI	4.9650	9.500738
b	h_a	TI	4.9750	9.505507
b	h_a	TI	4.9850	9.510265
b	h_a	TI	4.9950	9.515012
a	h_b	simulation	0.473926	-5.236567
a	h_b	simulation	0.498869	-5.153583
a	h_b	simulation	0.548756	-5.031514
a	h_b	simulation	0.598643	-4.900124
a	h_b	simulation	0.648530	-4.749655
a	h_b	simulation	0.698417	-4.615048
a	h_b	simulation	0.748304	-4.465171
a	h_b	simulation	0.798191	-4.361716
a	h_b	simulation	0.848078	-4.212217
a	h_b	simulation	0.897965	-4.062133
a	h_b	simulation	0.947852	-3.940981
a	h_b	simulation	0.997738	-3.807140
a	h_b	simulation	1.995477	-1.164513
a	h_b	simulation	2.993215	1.326640
a	h_b	simulation	3.990954	3.790485
a	h_b	simulation	4.988692	6.191262
a	h_b	polynomial_fit	0.4739	-5.227265
a	h_b	polynomial_fit	0.4839	-5.200145
a	h_b	polynomial_fit	0.4939	-5.173023
a	h_b	polynomial_fit	0.5039	-5.145896
a	h_b	polynomial_fit	0.5139	-5.118766
a	h_b	polynomial_fit	0.5239	-5.091633
a	h_b	polynomial_fit	0.5339	-5.064497
a	h_b	polynomial_fit	0.5439	-5.037358
a	h_b	polynomial_fit	0.5539	-5.010217
a	h_b	polynomial_fit	0.5639	-4.983074
a	h_b	polynomial_fit	0.5739	-4.955929
a	h_b	polynomial_fit	0.5839	-4.928782
a	h_b	polynomial_fit	0.5939	-4.901633
a	h_b	polynomial_fit	0.6039	-4.874483
a	h_b	polynomial_fit	0.6139	-4.847332
a	h_b	polynomial_fit	0.6239	-4.820180
a	h_b	polynomial_fit	0.6339	-4.793028
a	h_b	polynomial_fit	0.6439	-4.765875
a	h_b	polynomial_fit	0.6539	-4.738721
a	h_b	polynomial_fit	0.6639	-4.711568
a	h_b	polynomial_fit	0.6739	-4.684414
a	h_b	polynomial_fit	0.6839	-4.657261
a	h_b	polynomial_fit	0.6939	-4.630108
a	h_b	polynomial_fit	0.7039	-4.602957
a	h_b	polynomial_fit	0.7139	-4.575806
a	h_b	polynomial_fit	0.7239	-4.548656
a	h_b	polynomial_fit	0.7339	-4.521507
a	h_b	polynomial_fit	0.7439	-4.494360
a	h_b	polynomial_fit	0.7539	-4.467215
a	h_b	polynomial_fit	0.7639	-4.440072
a	h_b	polynomial_fit	0.7739	-4.412930
a	h_b	polynomial_fit	0.7839	-4.385791
a	h_b	polynomial_fit	0.7939	-4.358654
a	h_b	polynomial_fit	0.8039	-4.331520
a	h_b	polynomial_fit	0.8139	-4.304389
a	h_b	polynomial_fit	0.8239	-4.277261
a	h_b	polynomial_fit	0.8339	-4.250135
a	h_b	polynomial_fit	0.8439	-4.223013
a	h_b	polynomial_fit	0.8539	-4.195895
a	h_b	polynomial_fit	0.8639	-4.168780
a	h_b	polynomial_fit	0.8739	-4.141669
a	h_b	polynomial_fit	0.8839	-4.114562
a	h_b	polynomial_fit	0.8939	-4.087460
a	h_b	polynomial_fit	0.9039	-4.060361
a	h_b	polynomial_fit	0.9139	-4.033267
a	h_b	polynomial_fit	0.9239	-4.006178
a	h_b	polynomial_fit	0.9339	-3.979094
a	h_b	polynomial_fit	0.9439	-3.952014
a	h_b	polynomial_fit	0.9539	-3.924940
a	h_b	polynomial_fit	0.9639	-3.897871
a	h_b	polynomial_fit	0.9739	-3.870807
a	h_b	polynomial_fit	0.9839	-3.843749
a	h_b	polynomial_fit	0.9939	-3.816697
a	h_b	polynomial_fit	1.0039	-3.789650
a	h_b	polynomial_fit	1.0139	-3.762610
a	h_b	polynomial_fit	1.0239	-3.735576
a	h_b	polynomial_fit	1.0339	-3.708548
a	h_b	polynomial_fit	1.0439	-3.681526
a	h_b	polynomial_fit	1.0539	-3.654511
a	h_b	polynomial_fit	1.0639	-3.627503
a	h_b	polynomial_fit	1.0739	-3.600502
a	h_b	polynomial_fit	1.0839	-3.573508
a	h_b	polynomial_fit	1.0939	-3.546521
a	h_b	polynomial_fit	1.1039	-3.519541
a	h_b	polynomial_fit	1.1139	-3.492569
a	h_b	polynomial_fit	1.1239	-3.465604
a	h_b	polynomial_fit	1.1339	-3.438647
a	h_b	polynomial_fit	1.1439	-3.411697
a	h_b	polynomial_fit	1.1539	-3.384756
a	h_b	polynomial_fit	1.1639	-3.357823
a	h_b	polynomial_fit	1.1739	-3.330897
a	h_b	polynomial_fit	1.1839	-3.303980
a	h_b	polynomial_fit	1.1939	-3.277072
a	h_b	polynomial_fit	1.2039	-3.250172
a	h_b	polynomial_fit	1.2139	-3.223281
a	h_b	polynomial_fit	1.2239	-3.196398
a	h_b	polynomial_fit	1.2339	-3.169524
a	h_b	polynomial_fit	1.2439	-3.142660
a	h_b	polynomial_fit	1.2539	-3.115804
a	h_b	polynomial_fit	1.2639	-3.088957
a	h_b	polynomial_fit	1.2739	-3.062120
a	h_b	polynomial_fit	1.2839	-3.035293
a	h_b	polynomial_fit	1.2939	-3.008474
a	h_b	polynomial_fit	1.3039	-2.981666
a	h_b	polynomial_fit	1.3139	-2.954867
a	h_b	polynomial_fit	1.3239	-2.928078
a	h_b	polynomial_fit	1.3339	-2.901299
a	h_b	polynomial_fit	1.3439	-2.874530
a	h_b	polynomial_fit	1.3539	-2.847771
a	h_b	polynomial_fit	1.3639	-2.821022
a	h_b	polynomial_fit	1.3739	-2.794284
a	h_b	polynomial_fit	1.3839	-2.767556
a	h_b	polynomial_fit	1.3939	-2.740838
a	h_b	polynomial_fit	1.4039	-2.714132
a	h_b	polynomial_fit	1.4139	-2.687435
a	h_b	polynomial_fit	1.4239	-2.660750
a	h_b	polynomial_fit	1.4339	-2.634075
a	h_b	polynomial_fit	1.4439	-2.607411
a	h_b	polynomial_fit	1.4539	-2.580759
a	h_b	polynomial_fit	1.4639	-2.554117
a	h_b	polynomial_fit	1.4739	-2.527487
a	h_b	polynomial_fit	1.4839	-2.500868
a	h_b	polynomial_fit	1.4939	-2.474260
a	h_b	polynomial_fit	1.5039	-2.447663
a	h_b	polynomial_fit	1.5139	-2.421078
a	h_b	polynomial_fit	1.5239	-2.394505
a	h_b	polynomial_fit	1.5339	-2.367943
a	h_b	polynomial_fit	1.5439	-2.341393
a	h_b	polynomial_fit	1.5539	-2.314855
a	h_b	polynomial_fit	1.5639	-2.288328
a	h_b	polynomial_fit	1.5739	-2.261814
a	h_b	polynomial_fit	1.5839	-2.235311
a	h_b	polynomial_fit	1.5939	-2.208821
a	h_b	polynomial_fit	1.6039	-2.182342
a	h_b	polynomial_fit	1.6139	-2.155876
a	h_b	polynomial_fit	1.6239	-2.129422
a	h_b	polynomial_fit	1.6339	-2.102980
a	h_b	polynomial_fit	1.6439	-2.076551
a	h_b	polynomial_fit	1.6539	-2.050134
a	h_b	polynomial_fit	1.6639	-2.023729
a	h_b	polynomial_fit	1.6739	-1.997337
a	h_b	polynomial_fit	1.6839	-1.970957
a	h_b	polynomial_fit	1.6939	-1.944591
a	h_b	polynomial_fit	1.7039	-1.918236
a	h_b	polynomial_fit	1.7139	-1.891895
a	h_b	polynomial_fit	1.7239	-1.865566
a	h_b	polynomial_fit	1.7339	-1.839250
a	h_b	polynomial_fit	1.7439	-1.812947
a	h_b	polynomial_fit	1.7539	-1.786657
a	h_b	polynomial_fit	1.7639	-1.760380
a	h_b	polynomial_fit	1.7739	-1.734116
a	h_b	polynomial_fit	1.7839	-1.707865
a	h_b	polynomial_fit	1.7939	-1.681627
a	h_b	polynomial_fit	1.8039	-1.655402
a	h_b	polynomial_fit	1.8139	-1.629190
[truncated: 1,663 more rows]
