# Supplementary material for: Configurational entropy and Adam-Gibbs relation for quantum liquids
Source: Nat Commun. 2026 Apr 9;17:4843. doi: 10.1038/s41467-026-71210-8 (PMC13223219; doi:10.1038/s41467-026-71210-8)
Supplement: Supplementary file 3 — Source Data [file 41467_2026_71210_MOESM3_ESM.zip › SourceData_FigS5.csv]

# Fig. S5 — Classical LJBM configurational entropy: (a) S_IS(T)	(b) S_IS(e_IS)
panel	source	T	e_IS/N	S_IS/N
a	TI	0.1000		-1.470124
a	TI	0.1100		-1.366628
a	TI	0.1200		-1.262237
a	TI	0.1300		-1.157708
a	TI	0.1400		-1.053796
a	TI	0.1500		-0.951257
a	TI	0.1600		-0.850848
a	TI	0.1700		-0.753325
a	TI	0.1800		-0.659444
a	TI	0.1900		-0.569961
a	TI	0.2000		-0.485633
a	TI	0.2100		-0.407215
a	TI	0.2200		-0.334960
a	TI	0.2300		-0.268165
a	TI	0.2400		-0.206234
a	TI	0.2500		-0.148655
a	TI	0.2600		-0.094991
a	TI	0.2700		-0.044859
a	TI	0.2800		0.002072
a	TI	0.2900		0.046091
a	TI	0.3000		0.087454
a	TI	0.3100		0.126386
a	TI	0.3200		0.163087
a	TI	0.3300		0.197734
a	TI	0.3400		0.230486
a	TI	0.3500		0.261485
a	TI	0.3600		0.290858
a	TI	0.3700		0.318721
a	TI	0.3800		0.345178
a	TI	0.3900		0.370323
a	TI	0.4000		0.394242
a	TI	0.4100		0.417013
a	TI	0.4200		0.438706
a	TI	0.4300		0.459388
a	TI	0.4400		0.479118
a	TI	0.4500		0.497950
a	TI	0.4600		0.515935
a	TI	0.4700		0.533120
a	TI	0.4800		0.549547
a	TI	0.4900		0.565257
a	TI	0.5000		0.580285
a	TI	0.5100		0.594666
a	TI	0.5200		0.608431
a	TI	0.5300		0.621611
a	TI	0.5400		0.634232
a	TI	0.5500		0.646319
a	TI	0.5600		0.657898
a	TI	0.5700		0.668990
a	TI	0.5800		0.679615
a	TI	0.5900		0.689794
a	TI	0.6000		0.699545
a	TI	0.6100		0.708885
a	TI	0.6200		0.717830
a	TI	0.6300		0.726396
a	TI	0.6400		0.734596
a	TI	0.6500		0.742445
a	TI	0.6600		0.749955
a	TI	0.6700		0.757137
a	TI	0.6800		0.764004
a	TI	0.6900		0.770566
a	TI	0.7000		0.776834
a	TI	0.7100		0.782816
a	TI	0.7200		0.788522
a	TI	0.7300		0.793960
a	TI	0.7400		0.799139
a	TI	0.7500		0.804067
a	TI	0.7600		0.808751
a	TI	0.7700		0.813198
a	TI	0.7800		0.817414
a	TI	0.7900		0.821406
a	TI	0.8000		0.825181
a	TI	0.8100		0.828743
a	TI	0.8200		0.832098
a	TI	0.8300		0.835253
a	TI	0.8400		0.838210
a	TI	0.8500		0.840976
a	TI	0.8600		0.843555
a	TI	0.8700		0.845951
a	TI	0.8800		0.848169
a	TI	0.8900		0.850212
b	TI_inversion	0.3000	-7.795559	0.087454
b	TI_inversion	0.3100	-7.785100	0.126386
b	TI_inversion	0.3200	-7.774957	0.163087
b	TI_inversion	0.3300	-7.765116	0.197734
b	TI_inversion	0.3400	-7.755564	0.230486
b	TI_inversion	0.3500	-7.746289	0.261485
b	TI_inversion	0.3600	-7.737281	0.290858
b	TI_inversion	0.3700	-7.728528	0.318721
b	TI_inversion	0.3800	-7.720022	0.345178
b	TI_inversion	0.3900	-7.711753	0.370323
b	TI_inversion	0.4000	-7.703713	0.394242
b	TI_inversion	0.4100	-7.695896	0.417013
b	TI_inversion	0.4200	-7.688292	0.438706
b	TI_inversion	0.4300	-7.680896	0.459388
b	TI_inversion	0.4400	-7.673702	0.479118
b	TI_inversion	0.4500	-7.666703	0.497950
b	TI_inversion	0.4600	-7.659894	0.515935
b	TI_inversion	0.4700	-7.653269	0.533120
b	TI_inversion	0.4800	-7.646823	0.549547
b	TI_inversion	0.4900	-7.640553	0.565257
b	TI_inversion	0.5000	-7.634453	0.580285
b	TI_inversion	0.5100	-7.628519	0.594666
b	TI_inversion	0.5200	-7.622748	0.608431
b	TI_inversion	0.5300	-7.617135	0.621611
b	TI_inversion	0.5400	-7.611678	0.634232
b	TI_inversion	0.5500	-7.606372	0.646319
b	TI_inversion	0.5600	-7.601215	0.657898
b	TI_inversion	0.5700	-7.596204	0.668990
b	TI_inversion	0.5800	-7.591335	0.679615
b	TI_inversion	0.5900	-7.586607	0.689794
b	TI_inversion	0.6000	-7.582016	0.699545
b	TI_inversion	0.6100	-7.577561	0.708885
b	TI_inversion	0.6200	-7.573238	0.717830
b	TI_inversion	0.6300	-7.569046	0.726396
b	TI_inversion	0.6400	-7.564983	0.734596
b	TI_inversion	0.6500	-7.561046	0.742445
b	TI_inversion	0.6600	-7.557234	0.749955
b	TI_inversion	0.6700	-7.553546	0.757137
b	TI_inversion	0.6800	-7.549978	0.764004
b	TI_inversion	0.6900	-7.546530	0.770566
b	TI_inversion	0.7000	-7.543200	0.776834
b	TI_inversion	0.7100	-7.539987	0.782816
b	TI_inversion	0.7200	-7.536890	0.788522
b	TI_inversion	0.7300	-7.533906	0.793960
b	TI_inversion	0.7400	-7.531035	0.799139
b	TI_inversion	0.7500	-7.528275	0.804067
b	TI_inversion	0.7600	-7.525625	0.808751
b	TI_inversion	0.7700	-7.523085	0.813198
b	TI_inversion	0.7800	-7.520653	0.817414
b	TI_inversion	0.7900	-7.518328	0.821406
b	TI_inversion	0.8000	-7.516110	0.825181
b	TI_inversion	0.8100	-7.513996	0.828743
b	TI_inversion	0.8200	-7.511988	0.832098
b	TI_inversion	0.8300	-7.510082	0.835253
b	TI_inversion	0.8400	-7.508280	0.838210
b	TI_inversion	0.8500	-7.506580	0.840976
b	TI_inversion	0.8600	-7.504981	0.843555
b	TI_inversion	0.8700	-7.503483	0.845951
b	TI_inversion	0.8800	-7.502084	0.848169
b	TI_inversion	0.8900	-7.500786	0.850212
b	TI_inversion	0.9000	-7.499586	0.852085
b	TI_inversion	0.9100	-7.498484	0.853790
b	TI_inversion	0.9200	-7.497481	0.855332
b	TI_inversion	0.9300	-7.496574	0.856714
b	TI_inversion	0.9400	-7.495765	0.857939
b	TI_inversion	0.9500	-7.495052	0.859010
b	TI_inversion	0.9600	-7.494434	0.859930
b	TI_inversion	0.9700	-7.493913	0.860702
b	TI_inversion	0.9800	-7.493486	0.861329
b	TI_inversion	0.9900	-7.493154	0.861813
b	Gaussian_PEL		-7.840000	-0.082165
b	Gaussian_PEL		-7.836566	-0.068495
b	Gaussian_PEL		-7.833131	-0.054913
b	Gaussian_PEL		-7.829697	-0.041418
b	Gaussian_PEL		-7.826263	-0.028012
b	Gaussian_PEL		-7.822828	-0.014693
b	Gaussian_PEL		-7.819394	-0.001462
b	Gaussian_PEL		-7.815960	0.011681
b	Gaussian_PEL		-7.812525	0.024736
b	Gaussian_PEL		-7.809091	0.037703
b	Gaussian_PEL		-7.805657	0.050583
b	Gaussian_PEL		-7.802222	0.063374
b	Gaussian_PEL		-7.798788	0.076078
b	Gaussian_PEL		-7.795354	0.088693
b	Gaussian_PEL		-7.791919	0.101221
b	Gaussian_PEL		-7.788485	0.113661
b	Gaussian_PEL		-7.785051	0.126013
b	Gaussian_PEL		-7.781616	0.138278
b	Gaussian_PEL		-7.778182	0.150454
b	Gaussian_PEL		-7.774747	0.162543
b	Gaussian_PEL		-7.771313	0.174543
b	Gaussian_PEL		-7.767879	0.186456
b	Gaussian_PEL		-7.764444	0.198281
b	Gaussian_PEL		-7.761010	0.210018
b	Gaussian_PEL		-7.757576	0.221667
b	Gaussian_PEL		-7.754141	0.233228
b	Gaussian_PEL		-7.750707	0.244702
b	Gaussian_PEL		-7.747273	0.256087
b	Gaussian_PEL		-7.743838	0.267385
b	Gaussian_PEL		-7.740404	0.278595
b	Gaussian_PEL		-7.736970	0.289717
b	Gaussian_PEL		-7.733535	0.300751
b	Gaussian_PEL		-7.730101	0.311697
b	Gaussian_PEL		-7.726667	0.322555
b	Gaussian_PEL		-7.723232	0.333325
b	Gaussian_PEL		-7.719798	0.344008
b	Gaussian_PEL		-7.716364	0.354603
b	Gaussian_PEL		-7.712929	0.365109
b	Gaussian_PEL		-7.709495	0.375528
b	Gaussian_PEL		-7.706061	0.385859
b	Gaussian_PEL		-7.702626	0.396102
b	Gaussian_PEL		-7.699192	0.406258
b	Gaussian_PEL		-7.695758	0.416325
b	Gaussian_PEL		-7.692323	0.426305
b	Gaussian_PEL		-7.688889	0.436196
b	Gaussian_PEL		-7.685455	0.446000
b	Gaussian_PEL		-7.682020	0.455716
b	Gaussian_PEL		-7.678586	0.465344
b	Gaussian_PEL		-7.675152	0.474884
b	Gaussian_PEL		-7.671717	0.484337
b	Gaussian_PEL		-7.668283	0.493701
b	Gaussian_PEL		-7.664848	0.502978
b	Gaussian_PEL		-7.661414	0.512166
b	Gaussian_PEL		-7.657980	0.521267
b	Gaussian_PEL		-7.654545	0.530280
b	Gaussian_PEL		-7.651111	0.539205
b	Gaussian_PEL		-7.647677	0.548042
b	Gaussian_PEL		-7.644242	0.556792
b	Gaussian_PEL		-7.640808	0.565453
b	Gaussian_PEL		-7.637374	0.574027
b	Gaussian_PEL		-7.633939	0.582512
b	Gaussian_PEL		-7.630505	0.590910
b	Gaussian_PEL		-7.627071	0.599220
b	Gaussian_PEL		-7.623636	0.607442
b	Gaussian_PEL		-7.620202	0.615576
b	Gaussian_PEL		-7.616768	0.623623
b	Gaussian_PEL		-7.613333	0.631581
b	Gaussian_PEL		-7.609899	0.639452
b	Gaussian_PEL		-7.606465	0.647234
b	Gaussian_PEL		-7.603030	0.654929
b	Gaussian_PEL		-7.599596	0.662536
b	Gaussian_PEL		-7.596162	0.670055
b	Gaussian_PEL		-7.592727	0.677487
b	Gaussian_PEL		-7.589293	0.684830
b	Gaussian_PEL		-7.585859	0.692085
b	Gaussian_PEL		-7.582424	0.699253
b	Gaussian_PEL		-7.578990	0.706333
b	Gaussian_PEL		-7.575556	0.713324
b	Gaussian_PEL		-7.572121	0.720228
b	Gaussian_PEL		-7.568687	0.727045
b	Gaussian_PEL		-7.565253	0.733773
b	Gaussian_PEL		-7.561818	0.740413
b	Gaussian_PEL		-7.558384	0.746966
b	Gaussian_PEL		-7.554949	0.753430
b	Gaussian_PEL		-7.551515	0.759807
b	Gaussian_PEL		-7.548081	0.766096
b	Gaussian_PEL		-7.544646	0.772297
b	Gaussian_PEL		-7.541212	0.778410
b	Gaussian_PEL		-7.537778	0.784435
b	Gaussian_PEL		-7.534343	0.790372
b	Gaussian_PEL		-7.530909	0.796222
b	Gaussian_PEL		-7.527475	0.801984
b	Gaussian_PEL		-7.524040	0.807657
b	Gaussian_PEL		-7.520606	0.813243
b	Gaussian_PEL		-7.517172	0.818741
b	Gaussian_PEL		-7.513737	0.824151
b	Gaussian_PEL		-7.510303	0.829474
b	Gaussian_PEL		-7.506869	0.834708
b	Gaussian_PEL		-7.503434	0.839854
b	Gaussian_PEL		-7.500000	0.844913
