# Supplementary material for: Configurational entropy and Adam-Gibbs relation for quantum liquids
Source: Nat Commun. 2026 Apr 9;17:4843. doi: 10.1038/s41467-026-71210-8 (PMC13223219; doi:10.1038/s41467-026-71210-8)
Supplement: Supplementary file 3 — Source Data [file 41467_2026_71210_MOESM3_ESM.zip › SourceData_FigS6.csv]

# Fig. S6 — Quantum S_IS(e_IS): (a) h_a	(b) h_b	(c) h_c
panel	h_label	source	T	e_IS/N	S_IS/N
all	classical	Gaussian_fit		-7.720000	0.343382
all	classical	Gaussian_fit		-7.717576	0.350873
all	classical	Gaussian_fit		-7.715152	0.358321
all	classical	Gaussian_fit		-7.712727	0.365725
all	classical	Gaussian_fit		-7.710303	0.373085
all	classical	Gaussian_fit		-7.707879	0.380401
all	classical	Gaussian_fit		-7.705455	0.387673
all	classical	Gaussian_fit		-7.703030	0.394902
all	classical	Gaussian_fit		-7.700606	0.402087
all	classical	Gaussian_fit		-7.698182	0.409228
all	classical	Gaussian_fit		-7.695758	0.416325
all	classical	Gaussian_fit		-7.693333	0.423379
all	classical	Gaussian_fit		-7.690909	0.430388
all	classical	Gaussian_fit		-7.688485	0.437354
all	classical	Gaussian_fit		-7.686061	0.444277
all	classical	Gaussian_fit		-7.683636	0.451155
all	classical	Gaussian_fit		-7.681212	0.457989
all	classical	Gaussian_fit		-7.678788	0.464780
all	classical	Gaussian_fit		-7.676364	0.471527
all	classical	Gaussian_fit		-7.673939	0.478231
all	classical	Gaussian_fit		-7.671515	0.484890
all	classical	Gaussian_fit		-7.669091	0.491506
all	classical	Gaussian_fit		-7.666667	0.498077
all	classical	Gaussian_fit		-7.664242	0.504606
all	classical	Gaussian_fit		-7.661818	0.511090
all	classical	Gaussian_fit		-7.659394	0.517530
all	classical	Gaussian_fit		-7.656970	0.523927
all	classical	Gaussian_fit		-7.654545	0.530280
all	classical	Gaussian_fit		-7.652121	0.536589
all	classical	Gaussian_fit		-7.649697	0.542855
all	classical	Gaussian_fit		-7.647273	0.549076
all	classical	Gaussian_fit		-7.644848	0.555254
all	classical	Gaussian_fit		-7.642424	0.561388
all	classical	Gaussian_fit		-7.640000	0.567478
all	classical	Gaussian_fit		-7.637576	0.573525
all	classical	Gaussian_fit		-7.635152	0.579527
all	classical	Gaussian_fit		-7.632727	0.585486
all	classical	Gaussian_fit		-7.630303	0.591401
all	classical	Gaussian_fit		-7.627879	0.597273
all	classical	Gaussian_fit		-7.625455	0.603100
all	classical	Gaussian_fit		-7.623030	0.608884
all	classical	Gaussian_fit		-7.620606	0.614624
all	classical	Gaussian_fit		-7.618182	0.620320
all	classical	Gaussian_fit		-7.615758	0.625973
all	classical	Gaussian_fit		-7.613333	0.631581
all	classical	Gaussian_fit		-7.610909	0.637146
all	classical	Gaussian_fit		-7.608485	0.642667
all	classical	Gaussian_fit		-7.606061	0.648144
all	classical	Gaussian_fit		-7.603636	0.653578
all	classical	Gaussian_fit		-7.601212	0.658967
all	classical	Gaussian_fit		-7.598788	0.664313
all	classical	Gaussian_fit		-7.596364	0.669615
all	classical	Gaussian_fit		-7.593939	0.674874
all	classical	Gaussian_fit		-7.591515	0.680088
all	classical	Gaussian_fit		-7.589091	0.685259
all	classical	Gaussian_fit		-7.586667	0.690386
all	classical	Gaussian_fit		-7.584242	0.695469
all	classical	Gaussian_fit		-7.581818	0.700509
all	classical	Gaussian_fit		-7.579394	0.705504
all	classical	Gaussian_fit		-7.576970	0.710456
all	classical	Gaussian_fit		-7.574545	0.715364
all	classical	Gaussian_fit		-7.572121	0.720228
all	classical	Gaussian_fit		-7.569697	0.725049
all	classical	Gaussian_fit		-7.567273	0.729826
all	classical	Gaussian_fit		-7.564848	0.734559
all	classical	Gaussian_fit		-7.562424	0.739248
all	classical	Gaussian_fit		-7.560000	0.743893
all	classical	Gaussian_fit		-7.557576	0.748495
all	classical	Gaussian_fit		-7.555152	0.753052
all	classical	Gaussian_fit		-7.552727	0.757566
all	classical	Gaussian_fit		-7.550303	0.762037
all	classical	Gaussian_fit		-7.547879	0.766463
all	classical	Gaussian_fit		-7.545455	0.770846
all	classical	Gaussian_fit		-7.543030	0.775184
all	classical	Gaussian_fit		-7.540606	0.779480
all	classical	Gaussian_fit		-7.538182	0.783731
all	classical	Gaussian_fit		-7.535758	0.787938
all	classical	Gaussian_fit		-7.533333	0.792102
all	classical	Gaussian_fit		-7.530909	0.796222
all	classical	Gaussian_fit		-7.528485	0.800298
all	classical	Gaussian_fit		-7.526061	0.804330
all	classical	Gaussian_fit		-7.523636	0.808319
all	classical	Gaussian_fit		-7.521212	0.812264
all	classical	Gaussian_fit		-7.518788	0.816165
all	classical	Gaussian_fit		-7.516364	0.820022
all	classical	Gaussian_fit		-7.513939	0.823836
all	classical	Gaussian_fit		-7.511515	0.827605
all	classical	Gaussian_fit		-7.509091	0.831331
all	classical	Gaussian_fit		-7.506667	0.835013
all	classical	Gaussian_fit		-7.504242	0.838651
all	classical	Gaussian_fit		-7.501818	0.842246
all	classical	Gaussian_fit		-7.499394	0.845797
all	classical	Gaussian_fit		-7.496970	0.849304
all	classical	Gaussian_fit		-7.494545	0.852767
all	classical	Gaussian_fit		-7.492121	0.856186
all	classical	Gaussian_fit		-7.489697	0.859562
all	classical	Gaussian_fit		-7.487273	0.862893
all	classical	Gaussian_fit		-7.484848	0.866182
all	classical	Gaussian_fit		-7.482424	0.869426
all	classical	Gaussian_fit		-7.480000	0.872626
a	h_a	TI	0.4450	-7.705000	0.389376
a	h_a	TI	0.4450	-7.695000	0.418962
a	h_a	TI	0.4450	-7.685000	0.447562
a	h_a	TI	0.4450	-7.675000	0.475526
a	h_a	TI	0.4450	-7.665000	0.502831
a	h_a	TI	0.4450	-7.655000	0.529218
a	h_a	TI	0.4450	-7.645000	0.555644
a	h_a	TI	0.4739	-7.695000	0.419379
a	h_a	TI	0.4739	-7.685000	0.447788
a	h_a	TI	0.4739	-7.675000	0.475588
a	h_a	TI	0.4739	-7.665000	0.502730
a	h_a	TI	0.4739	-7.655000	0.529226
a	h_a	TI	0.4739	-7.645000	0.554854
a	h_a	TI	0.4739	-7.635000	0.579447
a	h_a	TI	0.4739	-7.625000	0.603525
a	h_a	TI	0.4989	-7.675000	0.474799
a	h_a	TI	0.4989	-7.665000	0.502629
a	h_a	TI	0.4989	-7.655000	0.529084
a	h_a	TI	0.4989	-7.645000	0.554704
a	h_a	TI	0.4989	-7.635000	0.579959
a	h_a	TI	0.4989	-7.625000	0.604087
a	h_a	TI	0.4989	-7.615000	0.627932
a	h_a	TI	0.5488	-7.645000	0.554139
a	h_a	TI	0.5488	-7.635000	0.579972
a	h_a	TI	0.5488	-7.625000	0.604301
a	h_a	TI	0.5488	-7.615000	0.628057
a	h_a	TI	0.5488	-7.605000	0.650654
a	h_a	TI	0.5488	-7.595000	0.672184
a	h_a	TI	0.5488	-7.645000	0.554961
a	h_a	TI	0.5488	-7.635000	0.579768
a	h_a	TI	0.5488	-7.625000	0.604154
a	h_a	TI	0.5488	-7.615000	0.627937
a	h_a	TI	0.5488	-7.605000	0.650460
a	h_a	TI	0.5488	-7.595000	0.672626
a	h_a	TI	0.5488	-7.585000	0.693670
a	h_a	TI	0.5986	-7.625000	0.603626
a	h_a	TI	0.5986	-7.615000	0.627579
a	h_a	TI	0.5986	-7.605000	0.650783
a	h_a	TI	0.5986	-7.595000	0.672757
a	h_a	TI	0.5986	-7.585000	0.694014
a	h_a	TI	0.5986	-7.575000	0.714617
a	h_a	TI	0.5986	-7.565000	0.733601
a	h_a	TI	0.6485	-7.615000	0.626091
a	h_a	TI	0.6485	-7.605000	0.650380
a	h_a	TI	0.6485	-7.595000	0.672935
a	h_a	TI	0.6485	-7.585000	0.694333
a	h_a	TI	0.6485	-7.575000	0.714813
a	h_a	TI	0.6485	-7.565000	0.734539
a	h_a	TI	0.6485	-7.555000	0.753883
a	h_a	TI	0.6984	-7.605000	0.649498
a	h_a	TI	0.6984	-7.595000	0.672789
a	h_a	TI	0.6984	-7.585000	0.694458
a	h_a	TI	0.6984	-7.575000	0.715114
a	h_a	TI	0.6984	-7.565000	0.734886
a	h_a	TI	0.6984	-7.555000	0.753571
a	h_a	TI	0.6984	-7.545000	0.772040
a	h_a	TI	0.7982	-7.595000	0.672955
a	h_a	TI	0.7982	-7.585000	0.694744
a	h_a	TI	0.7982	-7.575000	0.715103
a	h_a	TI	0.7982	-7.565000	0.734762
a	h_a	TI	0.7982	-7.555000	0.753579
a	h_a	TI	0.7982	-7.545000	0.771570
a	h_a	TI	0.7982	-7.535000	0.788724
a	h_a	TI	0.9977	-7.585000	0.694445
a	h_a	TI	0.9977	-7.575000	0.714458
a	h_a	TI	0.9977	-7.565000	0.734577
a	h_a	TI	0.9977	-7.555000	0.753674
a	h_a	TI	0.9977	-7.545000	0.771916
a	h_a	TI	0.9977	-7.535000	0.789763
a	h_a	TI	0.9977	-7.525000	0.807004
a	h_a	TI	0.9977	-7.515000	0.823316
a	h_a	TI	1.9955	-7.575000	0.661589
a	h_a	TI	1.9955	-7.565000	0.699123
a	h_a	TI	1.9955	-7.555000	0.735968
a	h_a	TI	1.9955	-7.545000	0.772026
a	h_a	TI	1.9955	-7.535000	0.807404
a	h_a	TI	1.9955	-7.525000	0.842055
a	h_a	TI	1.9955	-7.515000	0.876857
a	h_a	TI	1.9955	-7.505000	0.910600
a	h_a	TI	1.9955	-7.495000	0.944902
a	h_a	TI	2.9932	-7.575000	0.501372
a	h_a	TI	2.9932	-7.565000	0.578917
a	h_a	TI	2.9932	-7.555000	0.655822
a	h_a	TI	2.9932	-7.545000	0.731757
a	h_a	TI	2.9932	-7.535000	0.807414
a	h_a	TI	2.9932	-7.525000	0.882269
a	h_a	TI	2.9932	-7.515000	0.956746
a	h_a	TI	2.9932	-7.505000	1.030541
a	h_a	TI	2.9932	-7.495000	1.106168
a	h_a	TI	3.9910	-7.585000	0.124271
a	h_a	TI	3.9910	-7.575000	0.261525
a	h_a	TI	3.9910	-7.565000	0.398695
a	h_a	TI	3.9910	-7.555000	0.535635
a	h_a	TI	3.9910	-7.545000	0.671804
a	h_a	TI	3.9910	-7.535000	0.807329
a	h_a	TI	3.9910	-7.525000	0.942519
a	h_a	TI	3.9910	-7.515000	1.077183
a	h_a	TI	3.9910	-7.505000	1.210812
a	h_a	TI	3.9910	-7.495000	1.345070
a	h_a	TI	4.9887	-7.575000	-0.056941
a	h_a	TI	4.9887	-7.565000	0.159818
a	h_a	TI	4.9887	-7.555000	0.376308
a	h_a	TI	4.9887	-7.545000	0.592011
a	h_a	TI	4.9887	-7.535000	0.807255
a	h_a	TI	4.9887	-7.525000	1.021866
a	h_a	TI	4.9887	-7.515000	1.236460
a	h_a	TI	4.9887	-7.505000	1.450024
a	h_a	TI	4.9887	-7.495000	1.663971
b	h_b	TI	0.4739	-7.705000	0.389849
b	h_b	TI	0.4739	-7.695000	0.419482
b	h_b	TI	0.4739	-7.685000	0.447785
b	h_b	TI	0.4739	-7.675000	0.476106
b	h_b	TI	0.4739	-7.665000	0.502713
b	h_b	TI	0.4989	-7.705000	0.389668
b	h_b	TI	0.4989	-7.695000	0.419594
b	h_b	TI	0.4989	-7.685000	0.448017
b	h_b	TI	0.4989	-7.675000	0.475631
b	h_b	TI	0.4989	-7.665000	0.503146
b	h_b	TI	0.4989	-7.655000	0.529414
b	h_b	TI	0.4989	-7.645000	0.555707
b	h_b	TI	0.4989	-7.635000	0.581999
b	h_b	TI	0.5488	-7.675000	0.476074
b	h_b	TI	0.5488	-7.665000	0.503559
b	h_b	TI	0.5488	-7.655000	0.529627
b	h_b	TI	0.5488	-7.645000	0.555606
b	h_b	TI	0.5488	-7.635000	0.580546
b	h_b	TI	0.5488	-7.625000	0.605285
b	h_b	TI	0.5986	-7.645000	0.555434
b	h_b	TI	0.5986	-7.635000	0.580815
b	h_b	TI	0.5986	-7.625000	0.604931
b	h_b	TI	0.5986	-7.615000	0.628536
b	h_b	TI	0.5986	-7.605000	0.651365
b	h_b	TI	0.5986	-7.595000	0.673379
b	h_b	TI	0.5986	-7.585000	0.695176
b	h_b	TI	0.6485	-7.635000	0.579888
b	h_b	TI	0.6485	-7.625000	0.604734
b	h_b	TI	0.6485	-7.615000	0.628506
b	h_b	TI	0.6485	-7.605000	0.651626
b	h_b	TI	0.6485	-7.595000	0.673891
b	h_b	TI	0.6485	-7.585000	0.695064
b	h_b	TI	0.6485	-7.575000	0.715430
b	h_b	TI	0.6485	-7.565000	0.736027
b	h_b	TI	0.6984	-7.615000	0.628124
b	h_b	TI	0.6984	-7.605000	0.651476
b	h_b	TI	0.6984	-7.595000	0.673955
b	h_b	TI	0.6984	-7.585000	0.695417
b	h_b	TI	0.6984	-7.575000	0.715861
b	h_b	TI	0.6984	-7.565000	0.735082
b	h_b	TI	0.6984	-7.555000	0.753501
b	h_b	TI	0.7483	-7.595000	0.673549
b	h_b	TI	0.7483	-7.585000	0.695026
b	h_b	TI	0.7483	-7.575000	0.715756
b	h_b	TI	0.7483	-7.565000	0.735386
b	h_b	TI	0.7483	-7.555000	0.754274
b	h_b	TI	0.7483	-7.545000	0.772964
b	h_b	TI	0.7982	-7.585000	0.695211
b	h_b	TI	0.7982	-7.575000	0.716020
b	h_b	TI	0.7982	-7.565000	0.735674
b	h_b	TI	0.7982	-7.555000	0.754412
b	h_b	TI	0.7982	-7.545000	0.771455
b	h_b	TI	0.7982	-7.535000	0.791137
b	h_b	TI	0.8481	-7.585000	0.694972
b	h_b	TI	0.8481	-7.575000	0.715767
b	h_b	TI	0.8481	-7.565000	0.735398
b	h_b	TI	0.8481	-7.555000	0.754363
b	h_b	TI	0.8481	-7.545000	0.772603
b	h_b	TI	0.8481	-7.535000	0.790292
b	h_b	TI	0.8980	-7.585000	0.694925
b	h_b	TI	0.8980	-7.575000	0.716006
b	h_b	TI	0.8980	-7.565000	0.735744
b	h_b	TI	0.8980	-7.555000	0.754579
b	h_b	TI	0.8980	-7.545000	0.772824
b	h_b	TI	0.8980	-7.535000	0.788394
b	h_b	TI	0.9479	-7.595000	0.675111
b	h_b	TI	0.9479	-7.585000	0.693946
b	h_b	TI	0.9479	-7.575000	0.715420
b	h_b	TI	0.9479	-7.565000	0.735694
b	h_b	TI	0.9479	-7.555000	0.754917
b	h_b	TI	0.9479	-7.545000	0.772687
b	h_b	TI	0.9479	-7.535000	0.790201
b	h_b	TI	0.9479	-7.525000	0.806956
b	h_b	TI	0.9977	-7.585000	0.695047
b	h_b	TI	0.9977	-7.575000	0.714970
b	h_b	TI	0.9977	-7.565000	0.735139
b	h_b	TI	0.9977	-7.555000	0.754517
b	h_b	TI	0.9977	-7.545000	0.772598
b	h_b	TI	0.9977	-7.535000	0.790558
b	h_b	TI	0.9977	-7.525000	0.807996
b	h_b	TI	0.9977	-7.515000	0.826128
b	h_b	TI	1.9955	-7.575000	0.662330
b	h_b	TI	1.9955	-7.565000	0.700133
b	h_b	TI	1.9955	-7.555000	0.736774
b	h_b	TI	1.9955	-7.545000	0.772903
b	h_b	TI	1.9955	-7.535000	0.808522
b	h_b	TI	1.9955	-7.525000	0.843589
b	h_b	TI	1.9955	-7.515000	0.876674
b	h_b	TI	2.9932	-7.575000	0.542522
b	h_b	TI	2.9932	-7.565000	0.620232
b	h_b	TI	2.9932	-7.555000	0.696617
b	h_b	TI	2.9932	-7.545000	0.772550
b	h_b	TI	2.9932	-7.535000	0.848600
b	h_b	TI	2.9932	-7.525000	0.923161
b	h_b	TI	2.9932	-7.515000	0.997916
b	h_b	TI	3.9910	-7.565000	0.470570
b	h_b	TI	3.9910	-7.555000	0.606650
b	h_b	TI	3.9910	-7.545000	0.743018
b	h_b	TI	3.9910	-7.535000	0.878235
b	h_b	TI	3.9910	-7.525000	1.013159
b	h_b	TI	3.9910	-7.515000	1.147322
b	h_b	TI	3.9910	-7.505000	1.281099
b	h_b	TI	3.9910	-7.495000	1.416486
b	h_b	TI	4.9887	-7.565000	0.193244
b	h_b	TI	4.9887	-7.555000	0.409530
b	h_b	TI	4.9887	-7.545000	0.624490
b	h_b	TI	4.9887	-7.535000	0.839128
b	h_b	TI	4.9887	-7.525000	1.052858
b	h_b	TI	4.9887	-7.515000	1.265352
b	h_b	TI	4.9887	-7.505000	1.478594
b	h_b	TI	4.9887	-7.495000	1.692935
c	h_c	TI	0.5986	-7.675000	0.474797
c	h_c	TI	0.5986	-7.665000	0.502652
c	h_c	TI	0.5986	-7.655000	0.528197
c	h_c	TI	0.5986	-7.645000	0.554466
c	h_c	TI	0.5986	-7.635000	0.579923
c	h_c	TI	0.6485	-7.665000	0.500993
c	h_c	TI	0.6485	-7.655000	0.528955
c	h_c	TI	0.6485	-7.645000	0.554689
c	h_c	TI	0.6485	-7.635000	0.579677
c	h_c	TI	0.6485	-7.625000	0.603910
c	h_c	TI	0.6485	-7.615000	0.627072
c	h_c	TI	0.6485	-7.605000	0.649952
c	h_c	TI	0.6984	-7.655000	0.529534
c	h_c	TI	0.6984	-7.645000	0.554562
c	h_c	TI	0.6984	-7.635000	0.579011
c	h_c	TI	0.6984	-7.625000	0.603851
c	h_c	TI	0.6984	-7.615000	0.627514
c	h_c	TI	0.6984	-7.605000	0.650155
c	h_c	TI	0.6984	-7.595000	0.672533
c	h_c	TI	0.7483	-7.645000	0.556612
c	h_c	TI	0.7483	-7.635000	0.579783
c	h_c	TI	0.7483	-7.625000	0.602954
c	h_c	TI	0.7483	-7.615000	0.626934
c	h_c	TI	0.7483	-7.605000	0.650003
c	h_c	TI	0.7483	-7.595000	0.672115
c	h_c	TI	0.7483	-7.585000	0.693482
c	h_c	TI	0.7982	-7.615000	0.626699
c	h_c	TI	0.7982	-7.605000	0.650169
c	h_c	TI	0.7982	-7.595000	0.672106
c	h_c	TI	0.7982	-7.585000	0.693411
c	h_c	TI	0.7982	-7.575000	0.713707
c	h_c	TI	0.7982	-7.565000	0.733448
c	h_c	TI	0.8481	-7.605000	0.649732
c	h_c	TI	0.8481	-7.595000	0.672132
c	h_c	TI	0.8481	-7.585000	0.693405
c	h_c	TI	0.8481	-7.575000	0.714012
c	h_c	TI	0.8481	-7.565000	0.733262
c	h_c	TI	0.8980	-7.595000	0.671844
c	h_c	TI	0.8980	-7.585000	0.693266
c	h_c	TI	0.8980	-7.575000	0.713966
c	h_c	TI	0.8980	-7.565000	0.733908
c	h_c	TI	0.8980	-7.555000	0.752406
c	h_c	TI	0.8980	-7.545000	0.770159
c	h_c	TI	0.8980	-7.535000	0.789082
c	h_c	TI	0.9977	-7.595000	0.672422
c	h_c	TI	0.9977	-7.585000	0.692749
c	h_c	TI	0.9977	-7.575000	0.713652
c	h_c	TI	0.9977	-7.565000	0.733746
c	h_c	TI	0.9977	-7.555000	0.752803
c	h_c	TI	0.9977	-7.545000	0.770764
c	h_c	TI	0.9977	-7.535000	0.788488
c	h_c	TI	1.9955	-7.575000	0.700816
c	h_c	TI	1.9955	-7.565000	0.727458
c	h_c	TI	1.9955	-7.555000	0.752753
c	h_c	TI	1.9955	-7.545000	0.777300
c	h_c	TI	1.9955	-7.535000	0.800946
c	h_c	TI	1.9955	-7.525000	0.824815
c	h_c	TI	1.9955	-7.515000	0.848644
c	h_c	TI	2.9932	-7.575000	0.657689
c	h_c	TI	2.9932	-7.565000	0.698318
c	h_c	TI	2.9932	-7.555000	0.737616
c	h_c	TI	2.9932	-7.545000	0.777100
c	h_c	TI	2.9932	-7.535000	0.816024
c	h_c	TI	2.9932	-7.525000	0.854013
c	h_c	TI	2.9932	-7.515000	0.892149
c	h_c	TI	3.9910	-7.575000	0.598306
c	h_c	TI	3.9910	-7.565000	0.658770
c	h_c	TI	3.9910	-7.555000	0.718386
c	h_c	TI	3.9910	-7.545000	0.776995
c	h_c	TI	3.9910	-7.535000	0.835812
c	h_c	TI	3.9910	-7.525000	0.893198
c	h_c	TI	3.9910	-7.515000	0.951360
c	h_c	TI	3.9910	-7.505000	1.007932
c	h_c	TI	4.9887	-7.575000	0.515809
c	h_c	TI	4.9887	-7.565000	0.599693
c	h_c	TI	4.9887	-7.555000	0.682828
c	h_c	TI	4.9887	-7.545000	0.765454
c	h_c	TI	4.9887	-7.535000	0.847315
c	h_c	TI	4.9887	-7.525000	0.929163
c	h_c	TI	4.9887	-7.515000	1.009464
c	h_c	TI	4.9887	-7.505000	1.091556
c	h_c	TI	4.9887	-7.495000	1.172550
