# Supplementary material for: Configurational entropy and Adam-Gibbs relation for quantum liquids
Source: Nat Commun. 2026 Apr 9;17:4843. doi: 10.1038/s41467-026-71210-8 (PMC13223219; doi:10.1038/s41467-026-71210-8)
Supplement: Supplementary file 3 — Source Data [file 41467_2026_71210_MOESM3_ESM.zip › SourceData_FigS7.csv]

# Fig. S7 — Vibrational entropy S_vib(T)/N for all LJBMs
h_label	T	S_vib/N
classical	0.4739	6.221346
classical	0.4839	6.281380
classical	0.4939	6.340197
classical	0.5039	6.397849
classical	0.5139	6.454384
classical	0.5239	6.509847
classical	0.5339	6.564281
classical	0.5439	6.617728
classical	0.5539	6.670224
classical	0.5639	6.721807
classical	0.5739	6.772511
classical	0.5839	6.822368
classical	0.5939	6.871410
classical	0.6039	6.919665
classical	0.6139	6.967162
classical	0.6239	7.013927
classical	0.6339	7.059985
classical	0.6439	7.105361
classical	0.6539	7.150077
classical	0.6639	7.194155
classical	0.6739	7.237617
classical	0.6839	7.280483
classical	0.6939	7.322771
classical	0.7039	7.364500
classical	0.7139	7.405687
classical	0.7239	7.446350
classical	0.7339	7.486504
classical	0.7439	7.526165
classical	0.7539	7.565348
classical	0.7639	7.604067
classical	0.7739	7.642336
classical	0.7839	7.680167
classical	0.7939	7.717575
classical	0.8039	7.754570
classical	0.8139	7.791165
classical	0.8239	7.827370
classical	0.8339	7.863198
classical	0.8439	7.898658
classical	0.8539	7.933761
classical	0.8639	7.968515
classical	0.8739	8.002932
classical	0.8839	8.037020
classical	0.8939	8.070787
classical	0.9039	8.104243
classical	0.9139	8.137395
classical	0.9239	8.170252
classical	0.9339	8.202821
classical	0.9439	8.235109
classical	0.9539	8.267125
classical	0.9639	8.298875
classical	0.9739	8.330365
classical	0.9839	8.361603
classical	0.9939	8.392595
classical	1.0039	8.423347
classical	1.0139	8.453865
classical	1.0239	8.484154
classical	1.0339	8.514221
classical	1.0439	8.544071
classical	1.0539	8.573709
classical	1.0639	8.603141
classical	1.0739	8.632372
classical	1.0839	8.661406
classical	1.0939	8.690248
classical	1.1039	8.718903
classical	1.1139	8.747376
classical	1.1239	8.775671
classical	1.1339	8.803791
classical	1.1439	8.831742
classical	1.1539	8.859527
classical	1.1639	8.887151
classical	1.1739	8.914616
classical	1.1839	8.941928
classical	1.1939	8.969089
classical	1.2039	8.996103
classical	1.2139	9.022974
classical	1.2239	9.049704
classical	1.2339	9.076298
classical	1.2439	9.102759
classical	1.2539	9.129089
classical	1.2639	9.155292
classical	1.2739	9.181371
classical	1.2839	9.207328
classical	1.2939	9.233167
classical	1.3039	9.258891
classical	1.3139	9.284501
classical	1.3239	9.310001
classical	1.3339	9.335394
classical	1.3439	9.360681
classical	1.3539	9.385866
classical	1.3639	9.410951
classical	1.3739	9.435938
classical	1.3839	9.460830
classical	1.3939	9.485629
classical	1.4039	9.510336
classical	1.4139	9.534955
classical	1.4239	9.559488
classical	1.4339	9.583936
classical	1.4439	9.608301
classical	1.4539	9.632587
classical	1.4639	9.656793
classical	1.4739	9.680924
classical	1.4839	9.704980
classical	1.4939	9.728963
classical	1.5039	9.752875
classical	1.5139	9.776718
classical	1.5239	9.800493
classical	1.5339	9.824203
classical	1.5439	9.847849
classical	1.5539	9.871433
classical	1.5639	9.894956
classical	1.5739	9.918419
classical	1.5839	9.941825
classical	1.5939	9.965175
classical	1.6039	9.988470
classical	1.6139	10.011713
classical	1.6239	10.034903
classical	1.6339	10.058043
classical	1.6439	10.081135
classical	1.6539	10.104179
classical	1.6639	10.127176
classical	1.6739	10.150129
classical	1.6839	10.173038
classical	1.6939	10.195905
classical	1.7039	10.218731
classical	1.7139	10.241517
classical	1.7239	10.264264
classical	1.7339	10.286973
classical	1.7439	10.309647
classical	1.7539	10.332285
classical	1.7639	10.354889
classical	1.7739	10.377461
classical	1.7839	10.400000
classical	1.7939	10.422509
classical	1.8039	10.444987
classical	1.8139	10.467438
classical	1.8239	10.489860
classical	1.8339	10.512256
classical	1.8439	10.534626
classical	1.8539	10.556971
classical	1.8639	10.579292
classical	1.8739	10.601590
classical	1.8839	10.623867
classical	1.8939	10.646122
classical	1.9039	10.668357
classical	1.9139	10.690573
classical	1.9239	10.712771
classical	1.9339	10.734951
classical	1.9439	10.757114
classical	1.9539	10.779261
classical	1.9639	10.801393
classical	1.9739	10.823510
classical	1.9839	10.845614
classical	1.9939	10.867706
classical	2.0039	10.889785
classical	2.0139	10.911853
classical	2.0239	10.933911
classical	2.0339	10.955959
classical	2.0439	10.977997
classical	2.0539	11.000027
classical	2.0639	11.022050
classical	2.0739	11.044066
classical	2.0839	11.066075
classical	2.0939	11.088079
classical	2.1039	11.110077
classical	2.1139	11.132072
classical	2.1239	11.154063
classical	2.1339	11.176050
classical	2.1439	11.198035
classical	2.1539	11.220019
classical	2.1639	11.242001
classical	2.1739	11.263982
classical	2.1839	11.285964
classical	2.1939	11.307946
classical	2.2039	11.329929
classical	2.2139	11.351913
classical	2.2239	11.373900
classical	2.2339	11.395890
classical	2.2439	11.417883
classical	2.2539	11.439880
classical	2.2639	11.461881
classical	2.2739	11.483887
classical	2.2839	11.505899
classical	2.2939	11.527916
classical	2.3039	11.549940
classical	2.3139	11.571971
classical	2.3239	11.594009
classical	2.3339	11.616055
classical	2.3439	11.638110
classical	2.3539	11.660173
classical	2.3639	11.682245
classical	2.3739	11.704328
classical	2.3839	11.726420
classical	2.3939	11.748523
classical	2.4039	11.770637
classical	2.4139	11.792763
classical	2.4239	11.814901
classical	2.4339	11.837051
classical	2.4439	11.859213
classical	2.4539	11.881389
classical	2.4639	11.903579
classical	2.4739	11.925782
classical	2.4839	11.948000
classical	2.4939	11.970233
classical	2.5039	11.992481
classical	2.5139	12.014745
classical	2.5239	12.037024
classical	2.5339	12.059320
classical	2.5439	12.081632
classical	2.5539	12.103962
classical	2.5639	12.126309
classical	2.5739	12.148673
classical	2.5839	12.171056
classical	2.5939	12.193458
classical	2.6039	12.215878
classical	2.6139	12.238317
classical	2.6239	12.260776
classical	2.6339	12.283255
classical	2.6439	12.305753
classical	2.6539	12.328273
classical	2.6639	12.350813
classical	2.6739	12.373374
classical	2.6839	12.395957
classical	2.6939	12.418561
classical	2.7039	12.441188
classical	2.7139	12.463837
classical	2.7239	12.486509
classical	2.7339	12.509203
classical	2.7439	12.531921
classical	2.7539	12.554663
classical	2.7639	12.577428
classical	2.7739	12.600217
classical	2.7839	12.623031
classical	2.7939	12.645870
classical	2.8039	12.668733
classical	2.8139	12.691622
classical	2.8239	12.714537
classical	2.8339	12.737477
classical	2.8439	12.760443
classical	2.8539	12.783435
classical	2.8639	12.806454
classical	2.8739	12.829500
classical	2.8839	12.852573
classical	2.8939	12.875673
classical	2.9039	12.898801
classical	2.9139	12.921957
classical	2.9239	12.945141
classical	2.9339	12.968353
classical	2.9439	12.991594
classical	2.9539	13.014863
classical	2.9639	13.038161
classical	2.9739	13.061489
classical	2.9839	13.084846
classical	2.9939	13.108233
classical	3.0039	13.131650
classical	3.0139	13.155097
classical	3.0239	13.178575
classical	3.0339	13.202083
classical	3.0439	13.225621
classical	3.0539	13.249191
classical	3.0639	13.272792
classical	3.0739	13.296425
classical	3.0839	13.320089
classical	3.0939	13.343785
classical	3.1039	13.367513
classical	3.1139	13.391273
classical	3.1239	13.415066
classical	3.1339	13.438892
classical	3.1439	13.462750
classical	3.1539	13.486641
classical	3.1639	13.510566
classical	3.1739	13.534524
classical	3.1839	13.558515
classical	3.1939	13.582541
classical	3.2039	13.606600
classical	3.2139	13.630694
classical	3.2239	13.654822
classical	3.2339	13.678984
classical	3.2439	13.703182
classical	3.2539	13.727414
classical	3.2639	13.751681
classical	3.2739	13.775983
classical	3.2839	13.800321
classical	3.2939	13.824695
classical	3.3039	13.849104
classical	3.3139	13.873549
classical	3.3239	13.898030
classical	3.3339	13.922547
classical	3.3439	13.947101
classical	3.3539	13.971692
classical	3.3639	13.996319
classical	3.3739	14.020983
classical	3.3839	14.045684
classical	3.3939	14.070422
classical	3.4039	14.095197
classical	3.4139	14.120010
classical	3.4239	14.144861
classical	3.4339	14.169750
classical	3.4439	14.194676
classical	3.4539	14.219641
classical	3.4639	14.244644
classical	3.4739	14.269685
classical	3.4839	14.294765
classical	3.4939	14.319883
classical	3.5039	14.345040
classical	3.5139	14.370237
classical	3.5239	14.395472
classical	3.5339	14.420746
classical	3.5439	14.446060
classical	3.5539	14.471414
classical	3.5639	14.496807
classical	3.5739	14.522240
classical	3.5839	14.547713
classical	3.5939	14.573225
classical	3.6039	14.598778
classical	3.6139	14.624372
classical	3.6239	14.650005
classical	3.6339	14.675680
classical	3.6439	14.701394
classical	3.6539	14.727150
classical	3.6639	14.752947
classical	3.6739	14.778784
classical	3.6839	14.804663
classical	3.6939	14.830583
classical	3.7039	14.856545
classical	3.7139	14.882548
classical	3.7239	14.908593
classical	3.7339	14.934679
classical	3.7439	14.960808
classical	3.7539	14.986978
classical	3.7639	15.013190
classical	3.7739	15.039445
classical	3.7839	15.065742
classical	3.7939	15.092081
classical	3.8039	15.118463
classical	3.8139	15.144888
classical	3.8239	15.171355
classical	3.8339	15.197865
classical	3.8439	15.224419
classical	3.8539	15.251015
classical	3.8639	15.277655
classical	3.8739	15.304337
classical	3.8839	15.331064
classical	3.8939	15.357833
classical	3.9039	15.384647
classical	3.9139	15.411504
classical	3.9239	15.438404
classical	3.9339	15.465349
classical	3.9439	15.492338
classical	3.9539	15.519371
classical	3.9639	15.546448
classical	3.9739	15.573569
classical	3.9839	15.600735
classical	3.9939	15.627945
classical	4.0039	15.655200
classical	4.0139	15.682499
classical	4.0239	15.709844
classical	4.0339	15.737233
classical	4.0439	15.764667
classical	4.0539	15.792146
classical	4.0639	15.819670
classical	4.0739	15.847240
classical	4.0839	15.874854
classical	4.0939	15.902515
classical	4.1039	15.930220
classical	4.1139	15.957971
classical	4.1239	15.985768
classical	4.1339	16.013611
classical	4.1439	16.041499
classical	4.1539	16.069434
classical	4.1639	16.097414
classical	4.1739	16.125441
classical	4.1839	16.153513
classical	4.1939	16.181632
classical	4.2039	16.209798
classical	4.2139	16.238009
classical	4.2239	16.266267
classical	4.2339	16.294572
classical	4.2439	16.322923
classical	4.2539	16.351321
classical	4.2639	16.379766
classical	4.2739	16.408258
classical	4.2839	16.436797
classical	4.2939	16.465383
classical	4.3039	16.494016
classical	4.3139	16.522696
classical	4.3239	16.551423
classical	4.3339	16.580198
classical	4.3439	16.609020
classical	4.3539	16.637889
classical	4.3639	16.666807
classical	4.3739	16.695771
classical	4.3839	16.724784
classical	4.3939	16.753844
classical	4.4039	16.782952
classical	4.4139	16.812108
classical	4.4239	16.841312
classical	4.4339	16.870564
classical	4.4439	16.899865
classical	4.4539	16.929213
classical	4.4639	16.958610
classical	4.4739	16.988055
classical	4.4839	17.017548
classical	4.4939	17.047090
classical	4.5039	17.076680
classical	4.5139	17.106319
classical	4.5239	17.136007
classical	4.5339	17.165743
classical	4.5439	17.195529
classical	4.5539	17.225363
classical	4.5639	17.255246
classical	4.5739	17.285177
classical	4.5839	17.315158
classical	4.5939	17.345188
classical	4.6039	17.375268
classical	4.6139	17.405396
classical	4.6239	17.435574
classical	4.6339	17.465801
classical	4.6439	17.496078
classical	4.6539	17.526404
classical	4.6639	17.556779
classical	4.6739	17.587204
classical	4.6839	17.617679
classical	4.6939	17.648203
classical	4.7039	17.678778
classical	4.7139	17.709402
classical	4.7239	17.740076
classical	4.7339	17.770800
classical	4.7439	17.801574
classical	4.7539	17.832398
classical	4.7639	17.863272
classical	4.7739	17.894196
classical	4.7839	17.925170
classical	4.7939	17.956195
classical	4.8039	17.987270
classical	4.8139	18.018395
classical	4.8239	18.049571
classical	4.8339	18.080798
classical	4.8439	18.112075
classical	4.8539	18.143402
classical	4.8639	18.174780
classical	4.8739	18.206209
classical	4.8839	18.237689
classical	4.8939	18.269219
classical	4.9039	18.300800
classical	4.9139	18.332433
classical	4.9239	18.364116
classical	4.9339	18.395850
classical	4.9439	18.427635
classical	4.9539	18.459471
classical	4.9639	18.491359
classical	4.9739	18.523298
classical	4.9839	18.555288
classical	4.9939	18.587329
h_a	0.4450	2.270076
h_a	0.4550	2.324126
h_a	0.4650	2.377395
h_a	0.4750	2.429900
h_a	0.4850	2.481657
h_a	0.4950	2.532685
h_a	0.5050	2.583004
h_a	0.5150	2.632633
h_a	0.5250	2.681590
h_a	0.5350	2.729891
h_a	0.5450	2.777553
h_a	0.5550	2.824593
h_a	0.5650	2.871027
h_a	0.5750	2.916871
h_a	0.5850	2.962141
h_a	0.5950	3.006854
h_a	0.6050	3.051028
h_a	0.6150	3.094678
h_a	0.6250	3.137823
h_a	0.6350	3.180475
h_a	0.6450	3.222652
h_a	0.6550	3.264367
h_a	0.6650	3.305636
h_a	0.6750	3.346473
h_a	0.6850	3.386894
h_a	0.6950	3.426912
h_a	0.7050	3.466544
h_a	0.7150	3.505804
h_a	0.7250	3.544707
h_a	0.7350	3.583267
h_a	0.7450	3.621498
h_a	0.7550	3.659414
h_a	0.7650	3.697028
h_a	0.7750	3.734353
h_a	0.7850	3.771405
h_a	0.7950	3.808195
h_a	0.8050	3.844738
h_a	0.8150	3.881048
h_a	0.8250	3.917139
h_a	0.8350	3.953023
h_a	0.8450	3.988714
h_a	0.8550	4.024224
h_a	0.8650	4.059567
h_a	0.8750	4.094755
h_a	0.8850	4.129801
h_a	0.8950	4.164718
h_a	0.9050	4.199520
h_a	0.9150	4.234219
h_a	0.9250	4.268829
h_a	0.9350	4.303361
h_a	0.9450	4.337830
h_a	0.9550	4.372246
h_a	0.9650	4.406623
h_a	0.9750	4.440974
h_a	0.9850	4.475311
h_a	0.9950	4.509646
h_a	1.0050	4.543992
h_a	1.0150	4.578362
h_a	1.0250	4.612768
h_a	1.0350	4.647223
h_a	1.0450	4.681739
h_a	1.0550	4.716329
h_a	1.0650	4.751005
h_a	1.0750	4.785780
h_a	1.0850	4.820667
h_a	1.0950	4.855678
h_a	1.1050	4.890825
h_a	1.1150	4.926122
h_a	1.1250	4.961580
h_a	1.1350	4.997213
h_a	1.1450	5.033032
h_a	1.1550	5.069051
h_a	1.1650	5.105282
h_a	1.1750	5.141737
h_a	1.1850	5.178430
h_a	1.1950	5.215372
h_a	1.2050	5.252576
h_a	1.2150	5.290055
h_a	1.2250	5.327821
h_a	1.2350	5.365888
h_a	1.2450	5.404266
h_a	1.2550	5.442970
h_a	1.2650	5.482011
h_a	1.2750	5.521402
h_a	1.2850	5.561156
h_a	1.2950	5.601285
h_a	1.3050	5.641801
h_a	1.3150	5.682719
h_a	1.3250	5.724048
h_a	1.3350	5.765804
h_a	1.3450	5.807997
h_a	1.3550	5.850641
h_a	1.3650	5.893748
h_a	1.3750	5.937330
h_a	1.3850	5.981401
h_a	1.3950	6.025973
h_a	1.4050	6.071057
h_a	1.4150	6.116668
h_a	1.4250	6.162817
h_a	1.4350	6.209517
h_a	1.4450	6.256781
h_a	1.4550	6.304621
h_a	1.4650	6.353049
h_a	1.4750	6.402079
h_a	1.4850	6.451722
h_a	1.4950	6.501992
h_a	1.5050	6.552900
h_a	1.5150	6.604460
h_a	1.5250	6.656684
h_a	1.5350	6.709585
h_a	1.5450	6.763174
h_a	1.5550	6.817466
h_a	1.5650	6.872471
h_a	1.5750	6.928203
h_a	1.5850	6.984675
h_a	1.5950	7.041898
h_a	1.6050	7.099886
h_a	1.6150	7.158651
h_a	1.6250	7.218206
h_a	1.6350	7.278562
h_a	1.6450	7.339733
h_a	1.6550	7.401732
h_a	1.6650	7.464570
h_a	1.6750	7.528261
h_a	1.6850	7.592816
h_a	1.6950	7.658249
h_a	1.7050	7.724572
h_a	1.7150	7.791797
h_a	1.7250	7.859938
h_a	1.7350	7.929006
h_a	1.7450	7.999015
h_a	1.7550	8.069976
h_a	1.7650	8.141902
h_a	1.7750	8.214807
h_a	1.7850	8.288702
h_a	1.7950	8.363600
h_a	1.8050	8.439513
h_a	1.8150	8.516455
h_a	1.8250	8.594437
h_a	1.8350	8.673473
h_a	1.8450	8.753574
h_a	1.8550	8.834754
h_a	1.8650	8.917024
h_a	1.8750	9.000398
h_a	1.8850	9.084889
h_a	1.8950	9.170507
h_a	1.9050	9.257267
h_a	1.9150	9.345180
h_a	1.9250	9.434260
h_a	1.9350	9.524519
h_a	1.9450	9.615968
h_a	1.9550	9.708622
h_a	1.9650	9.802492
h_a	1.9750	9.897592
h_a	1.9850	9.993932
h_a	1.9950	10.091527
h_a	2.0050	10.190389
h_a	2.0150	10.290530
h_a	2.0250	10.391962
h_a	2.0350	10.494700
h_a	2.0450	10.598753
h_a	2.0550	10.704137
h_a	2.0650	10.810862
h_a	2.0750	10.918942
h_a	2.0850	11.028390
h_a	2.0950	11.139217
h_a	2.1050	11.251436
h_a	2.1150	11.365060
h_a	2.1250	11.480101
h_a	2.1350	11.596572
h_a	2.1450	11.714486
h_a	2.1550	11.833855
h_a	2.1650	11.954691
h_a	2.1750	12.077008
h_a	2.1850	12.200817
h_a	2.1950	12.326131
h_a	2.2050	12.452963
h_a	2.2150	12.581326
h_a	2.2250	12.711232
h_a	2.2350	12.842693
h_a	2.2450	12.975722
h_a	2.2550	13.110332
h_a	2.2650	13.246534
h_a	2.2750	13.384343
h_a	2.2850	13.523770
h_a	2.2950	13.664828
h_a	2.3050	13.807529
h_a	2.3150	13.951886
h_a	2.3250	14.097911
h_a	2.3350	14.245618
h_a	2.3450	14.395018
h_a	2.3550	14.546124
h_a	2.3650	14.698949
h_a	2.3750	14.853505
h_a	2.3850	15.009805
h_a	2.3950	15.167862
h_a	2.4050	15.327687
h_a	2.4150	15.489294
h_a	2.4250	15.652695
h_a	2.4350	15.817903
h_a	2.4450	15.984930
h_a	2.4550	16.153788
h_a	2.4650	16.324491
h_a	2.4750	16.497051
h_a	2.4850	16.671480
h_a	2.4950	16.847791
h_a	2.5050	17.025996
h_a	2.5150	17.206109
h_a	2.5250	17.388141
h_a	2.5350	17.572105
h_a	2.5450	17.758014
h_a	2.5550	17.945881
h_a	2.5650	18.135717
h_a	2.5750	18.327536
h_a	2.5850	18.521349
h_a	2.5950	18.717170
h_a	2.6050	18.915011
h_a	2.6150	19.114885
h_a	2.6250	19.316804
h_a	2.6350	19.520781
h_a	2.6450	19.726828
h_a	2.6550	19.934958
h_a	2.6650	20.145183
h_a	2.6750	20.357516
h_a	2.6850	20.571970
h_a	2.6950	20.788556
h_a	2.7050	21.007289
h_a	2.7150	21.228180
h_a	2.7250	21.451241
h_a	2.7350	21.676486
h_a	2.7450	21.903926
h_a	2.7550	22.133575
h_a	2.7650	22.365445
h_a	2.7750	22.599548
h_a	2.7850	22.835898
h_a	2.7950	23.074506
h_a	2.8050	23.315385
h_a	2.8150	23.558549
h_a	2.8250	23.804008
h_a	2.8350	24.051776
h_a	2.8450	24.301866
h_a	2.8550	24.554290
h_a	2.8650	24.809060
h_a	2.8750	25.066189
h_a	2.8850	25.325690
h_a	2.8950	25.587575
h_a	2.9050	25.851857
h_a	2.9150	26.118548
h_a	2.9250	26.387661
h_a	2.9350	26.659209
h_a	2.9450	26.933203
h_a	2.9550	27.209657
h_a	2.9650	27.488584
h_a	2.9750	27.769994
h_a	2.9850	28.053902
h_a	2.9950	28.340320
h_a	3.0050	28.629260
h_a	3.0150	28.920735
h_a	3.0250	29.214758
h_a	3.0350	29.511340
h_a	3.0450	29.810495
h_a	3.0550	30.112235
h_a	3.0650	30.416573
h_a	3.0750	30.723521
h_a	3.0850	31.033091
h_a	3.0950	31.345297
h_a	3.1050	31.660151
h_a	3.1150	31.977666
h_a	3.1250	32.297853
h_a	3.1350	32.620726
h_a	3.1450	32.946297
h_a	3.1550	33.274578
h_a	3.1650	33.605583
h_a	3.1750	33.939324
h_a	3.1850	34.275813
h_a	3.1950	34.615063
h_a	3.2050	34.957086
h_a	3.2150	35.301896
h_a	3.2250	35.649503
h_a	3.2350	35.999922
h_a	3.2450	36.353165
h_a	3.2550	36.709244
h_a	3.2650	37.068172
h_a	3.2750	37.429961
h_a	3.2850	37.794624
h_a	3.2950	38.162173
h_a	3.3050	38.532622
h_a	3.3150	38.905982
h_a	3.3250	39.282266
h_a	3.3350	39.661487
h_a	3.3450	40.043657
h_a	3.3550	40.428788
h_a	3.3650	40.816895
h_a	3.3750	41.207988
h_a	3.3850	41.602080
h_a	3.3950	41.999185
h_a	3.4050	42.399314
h_a	3.4150	42.802480
h_a	3.4250	43.208696
h_a	3.4350	43.617974
h_a	3.4450	44.030327
h_a	3.4550	44.445767
h_a	3.4650	44.864308
h_a	3.4750	45.285960
h_a	3.4850	45.710738
h_a	3.4950	46.138653
h_a	3.5050	46.569719
h_a	3.5150	47.003947
h_a	3.5250	47.441350
h_a	3.5350	47.881942
h_a	3.5450	48.325733
h_a	3.5550	48.772738
h_a	3.5650	49.222968
h_a	3.5750	49.676436
h_a	3.5850	50.133154
h_a	3.5950	50.593136
h_a	3.6050	51.056393
h_a	3.6150	51.522939
h_a	3.6250	51.992786
h_a	3.6350	52.465945
h_a	3.6450	52.942431
h_a	3.6550	53.422255
h_a	3.6650	53.905431
h_a	3.6750	54.391970
h_a	3.6850	54.881885
h_a	3.6950	55.375188
h_a	3.7050	55.871893
h_a	3.7150	56.372012
h_a	3.7250	56.875558
h_a	3.7350	57.382542
h_a	3.7450	57.892977
h_a	3.7550	58.406877
h_a	3.7650	58.924253
h_a	3.7750	59.445119
h_a	3.7850	59.969486
h_a	3.7950	60.497367
h_a	3.8050	61.028775
h_a	3.8150	61.563723
h_a	3.8250	62.102223
h_a	3.8350	62.644287
h_a	3.8450	63.189928
h_a	3.8550	63.739159
h_a	3.8650	64.291991
h_a	3.8750	64.848439
h_a	3.8850	65.408514
h_a	3.8950	65.972229
h_a	3.9050	66.539596
h_a	3.9150	67.110628
h_a	3.9250	67.685337
h_a	3.9350	68.263737
h_a	3.9450	68.845839
h_a	3.9550	69.431656
h_a	3.9650	70.021202
h_a	3.9750	70.614487
h_a	3.9850	71.211525
h_a	3.9950	71.812329
h_a	4.0050	72.416910
h_a	4.0150	73.025282
h_a	4.0250	73.637458
h_a	4.0350	74.253448
h_a	4.0450	74.873267
h_a	4.0550	75.496927
h_a	4.0650	76.124440
h_a	4.0750	76.755819
h_a	4.0850	77.391076
h_a	4.0950	78.030224
h_a	4.1050	78.673276
h_a	4.1150	79.320244
h_a	4.1250	79.971140
h_a	4.1350	80.625978
h_a	4.1450	81.284769
h_a	4.1550	81.947527
h_a	4.1650	82.614263
h_a	4.1750	83.284991
h_a	4.1850	83.959723
h_a	4.1950	84.638471
h_a	4.2050	85.321249
h_a	4.2150	86.008068
h_a	4.2250	86.698941
h_a	4.2350	87.393881
h_a	4.2450	88.092900
h_a	4.2550	88.796012
h_a	4.2650	89.503227
h_a	4.2750	90.214560
h_a	4.2850	90.930022
h_a	4.2950	91.649626
h_a	4.3050	92.373385
h_a	4.3150	93.101311
h_a	4.3250	93.833417
h_a	4.3350	94.569715
h_a	4.3450	95.310218
h_a	4.3550	96.054938
h_a	4.3650	96.803888
h_a	4.3750	97.557081
h_a	4.3850	98.314529
h_a	4.3950	99.076245
h_a	4.4050	99.842241
h_a	4.4150	100.612529
h_a	4.4250	101.387123
h_a	4.4350	102.166035
h_a	4.4450	102.949277
h_a	4.4550	103.736862
h_a	4.4650	104.528803
h_a	4.4750	105.325112
h_a	4.4850	106.125801
h_a	4.4950	106.930884
h_a	4.5050	107.740373
h_a	4.5150	108.554279
h_a	4.5250	109.372617
h_a	4.5350	110.195398
h_a	4.5450	111.022635
h_a	4.5550	111.854341
h_a	4.5650	112.690528
h_a	4.5750	113.531208
h_a	4.5850	114.376395
h_a	4.5950	115.226100
h_a	4.6050	116.080337
h_a	4.6150	116.939118
h_a	4.6250	117.802455
h_a	4.6350	118.670361
h_a	4.6450	119.542848
h_a	4.6550	120.419930
h_a	4.6650	121.301618
h_a	4.6750	122.187926
h_a	4.6850	123.078866
h_a	4.6950	123.974449
h_a	4.7050	124.874690
h_a	4.7150	125.779600
h_a	4.7250	126.689192
h_a	4.7350	127.603479
h_a	4.7450	128.522472
h_a	4.7550	129.446186
h_a	4.7650	130.374632
h_a	4.7750	131.307822
h_a	4.7850	132.245770
h_a	4.7950	133.188488
h_a	4.8050	134.135988
h_a	4.8150	135.088283
h_a	4.8250	136.045386
h_a	4.8350	137.007309
h_a	4.8450	137.974064
h_a	4.8550	138.945665
h_a	4.8650	139.922124
h_a	4.8750	140.903452
h_a	4.8850	141.889664
h_a	4.8950	142.880772
h_a	4.9050	143.876787
h_a	4.9150	144.877723
h_a	4.9250	145.883592
h_a	4.9350	146.894407
h_a	4.9450	147.910180
h_a	4.9550	148.930923
h_a	4.9650	149.956650
h_a	4.9750	150.987374
h_a	4.9850	152.023105
h_a	4.9950	153.063858
h_b	0.4739	0.850610
h_b	0.4839	0.890992
h_b	0.4939	0.930850
h_b	0.5039	0.970203
h_b	0.5139	1.009066
h_b	0.5239	1.047454
h_b	0.5339	1.085382
h_b	0.5439	1.122863
h_b	0.5539	1.159911
h_b	0.5639	1.196538
h_b	0.5739	1.232758
h_b	0.5839	1.268584
h_b	0.5939	1.304028
h_b	0.6039	1.339103
h_b	0.6139	1.373826
h_b	0.6239	1.408207
h_b	0.6339	1.442260
h_b	0.6439	1.475997
h_b	0.6539	1.509432
h_b	0.6639	1.542576
h_b	0.6739	1.575442
h_b	0.6839	1.608043
h_b	0.6939	1.640392
h_b	0.7039	1.672503
h_b	0.7139	1.704389
h_b	0.7239	1.736065
h_b	0.7339	1.767542
h_b	0.7439	1.798834
h_b	0.7539	1.829954
h_b	0.7639	1.860916
h_b	0.7739	1.891733
h_b	0.7839	1.922419
h_b	0.7939	1.952987
h_b	0.8039	1.983451
h_b	0.8139	2.013826
h_b	0.8239	2.044126
h_b	0.8339	2.074365
h_b	0.8439	2.104557
h_b	0.8539	2.134716
h_b	0.8639	2.164856
h_b	0.8739	2.194991
h_b	0.8839	2.225136
h_b	0.8939	2.255305
h_b	0.9039	2.285514
h_b	0.9139	2.315776
h_b	0.9239	2.346108
h_b	0.9339	2.376523
h_b	0.9439	2.407037
h_b	0.9539	2.437665
h_b	0.9639	2.468421
h_b	0.9739	2.499320
h_b	0.9839	2.530379
h_b	0.9939	2.561611
h_b	1.0039	2.593033
h_b	1.0139	2.624659
h_b	1.0239	2.656505
h_b	1.0339	2.688586
h_b	1.0439	2.720918
h_b	1.0539	2.753515
h_b	1.0639	2.786394
h_b	1.0739	2.819569
h_b	1.0839	2.853055
h_b	1.0939	2.886869
h_b	1.1039	2.921025
h_b	1.1139	2.955538
h_b	1.1239	2.990424
h_b	1.1339	3.025699
h_b	1.1439	3.061377
h_b	1.1539	3.097473
h_b	1.1639	3.134004
h_b	1.1739	3.170984
h_b	1.1839	3.208429
h_b	1.1939	3.246354
h_b	1.2039	3.284774
h_b	1.2139	3.323704
h_b	1.2239	3.363161
h_b	1.2339	3.403158
h_b	1.2439	3.443712
h_b	1.2539	3.484838
h_b	1.2639	3.526551
h_b	1.2739	3.568866
h_b	1.2839	3.611799
h_b	1.2939	3.655365
h_b	1.3039	3.699579
h_b	1.3139	3.744457
h_b	1.3239	3.790013
h_b	1.3339	3.836264
h_b	1.3439	3.883224
h_b	1.3539	3.930909
h_b	1.3639	3.979333
h_b	1.3739	4.028514
h_b	1.3839	4.078464
h_b	1.3939	4.129201
h_b	1.4039	4.180739
h_b	1.4139	4.233094
h_b	1.4239	4.286280
h_b	1.4339	4.340314
h_b	1.4439	4.395210
h_b	1.4539	4.450984
h_b	1.4639	4.507650
h_b	1.4739	4.565226
h_b	1.4839	4.623724
h_b	1.4939	4.683162
h_b	1.5039	4.743554
h_b	1.5139	4.804915
h_b	1.5239	4.867262
h_b	1.5339	4.930608
h_b	1.5439	4.994970
h_b	1.5539	5.060363
h_b	1.5639	5.126801
h_b	1.5739	5.194301
h_b	1.5839	5.262878
h_b	1.5939	5.332546
h_b	1.6039	5.403322
h_b	1.6139	5.475220
h_b	1.6239	5.548256
h_b	1.6339	5.622445
h_b	1.6439	5.697803
h_b	1.6539	5.774344
h_b	1.6639	5.852085
h_b	1.6739	5.931040
h_b	1.6839	6.011224
h_b	1.6939	6.092653
h_b	1.7039	6.175342
h_b	1.7139	6.259307
h_b	1.7239	6.344563
h_b	1.7339	6.431125
h_b	1.7439	6.519008
h_b	1.7539	6.608228
h_b	1.7639	6.698800
h_b	1.7739	6.790740
h_b	1.7839	6.884062
h_b	1.7939	6.978781
h_b	1.8039	7.074915
h_b	1.8139	7.172476
h_b	1.8239	7.271481
h_b	1.8339	7.371946
h_b	1.8439	7.473885
h_b	1.8539	7.577313
h_b	1.8639	7.682247
h_b	1.8739	7.788701
h_b	1.8839	7.896690
h_b	1.8939	8.006231
h_b	1.9039	8.117337
h_b	1.9139	8.230025
h_b	1.9239	8.344310
h_b	1.9339	8.460207
h_b	1.9439	8.577732
h_b	1.9539	8.696899
h_b	1.9639	8.817724
h_b	1.9739	8.940222
h_b	1.9839	9.064409
h_b	1.9939	9.190300
h_b	2.0039	9.317910
h_b	2.0139	9.447254
h_b	2.0239	9.578349
h_b	2.0339	9.711208
h_b	2.0439	9.845848
h_b	2.0539	9.982283
h_b	2.0639	10.120530
h_b	2.0739	10.260602
h_b	2.0839	10.402517
h_b	2.0939	10.546288
h_b	2.1039	10.691931
h_b	2.1139	10.839462
h_b	2.1239	10.988896
h_b	2.1339	11.140248
h_b	2.1439	11.293533
h_b	2.1539	11.448766
h_b	2.1639	11.605964
h_b	2.1739	11.765141
h_b	2.1839	11.926313
h_b	2.1939	12.089494
h_b	2.2039	12.254701
h_b	2.2139	12.421948
h_b	2.2239	12.591251
h_b	2.2339	12.762625
h_b	2.2439	12.936085
h_b	2.2539	13.111647
h_b	2.2639	13.289326
h_b	2.2739	13.469137
h_b	2.2839	13.651096
h_b	2.2939	13.835218
h_b	2.3039	14.021517
h_b	2.3139	14.210011
h_b	2.3239	14.400713
h_b	2.3339	14.593639
h_b	2.3439	14.788804
h_b	2.3539	14.986224
h_b	2.3639	15.185914
h_b	2.3739	15.387890
h_b	2.3839	15.592165
h_b	2.3939	15.798757
h_b	2.4039	16.007680
h_b	2.4139	16.218949
h_b	2.4239	16.432580
h_b	2.4339	16.648589
h_b	2.4439	16.866989
h_b	2.4539	17.087797
h_b	2.4639	17.311028
h_b	2.4739	17.536698
h_b	2.4839	17.764821
h_b	2.4939	17.995412
h_b	2.5039	18.228488
h_b	2.5139	18.464063
h_b	2.5239	18.702153
h_b	2.5339	18.942774
h_b	2.5439	19.185939
h_b	2.5539	19.431665
h_b	2.5639	19.679967
h_b	2.5739	19.930860
h_b	2.5839	20.184360
h_b	2.5939	20.440482
h_b	2.6039	20.699241
h_b	2.6139	20.960652
h_b	2.6239	21.224731
h_b	2.6339	21.491493
h_b	2.6439	21.760953
h_b	2.6539	22.033127
h_b	2.6639	22.308030
h_b	2.6739	22.585677
h_b	2.6839	22.866083
h_b	2.6939	23.149265
h_b	2.7039	23.435236
h_b	2.7139	23.724013
h_b	2.7239	24.015611
h_b	2.7339	24.310045
h_b	2.7439	24.607330
h_b	2.7539	24.907482
h_b	2.7639	25.210515
h_b	2.7739	25.516446
h_b	2.7839	25.825289
h_b	2.7939	26.137061
h_b	2.8039	26.451775
h_b	2.8139	26.769448
h_b	2.8239	27.090094
h_b	2.8339	27.413730
h_b	2.8439	27.740369
h_b	2.8539	28.070029
h_b	2.8639	28.402723
h_b	2.8739	28.738467
h_b	2.8839	29.077277
h_b	2.8939	29.419168
h_b	2.9039	29.764155
h_b	2.9139	30.112253
h_b	2.9239	30.463479
h_b	2.9339	30.817846
h_b	2.9439	31.175370
h_b	2.9539	31.536067
h_b	2.9639	31.899952
h_b	2.9739	32.267040
h_b	2.9839	32.637346
h_b	2.9939	33.010887
h_b	3.0039	33.387676
h_b	3.0139	33.767730
h_b	3.0239	34.151064
h_b	3.0339	34.537692
h_b	3.0439	34.927631
h_b	3.0539	35.320895
h_b	3.0639	35.717501
h_b	3.0739	36.117462
h_b	3.0839	36.520795
h_b	3.0939	36.927515
h_b	3.1039	37.337637
h_b	3.1139	37.751176
h_b	3.1239	38.168148
h_b	3.1339	38.588568
h_b	3.1439	39.012452
h_b	3.1539	39.439813
h_b	3.1639	39.870669
h_b	3.1739	40.305034
h_b	3.1839	40.742924
h_b	3.1939	41.184353
h_b	3.2039	41.629337
h_b	3.2139	42.077892
h_b	3.2239	42.530032
h_b	3.2339	42.985773
h_b	3.2439	43.445131
h_b	3.2539	43.908120
h_b	3.2639	44.374756
h_b	3.2739	44.845054
h_b	3.2839	45.319030
h_b	3.2939	45.796698
h_b	3.3039	46.278075
h_b	3.3139	46.763175
h_b	3.3239	47.252013
h_b	3.3339	47.744606
h_b	3.3439	48.240968
h_b	3.3539	48.741114
h_b	3.3639	49.245061
h_b	3.3739	49.752822
h_b	3.3839	50.264414
h_b	3.3939	50.779851
h_b	3.4039	51.299150
h_b	3.4139	51.822325
h_b	3.4239	52.349392
h_b	3.4339	52.880366
h_b	3.4439	53.415262
h_b	3.4539	53.954095
h_b	3.4639	54.496882
h_b	3.4739	55.043636
h_b	3.4839	55.594374
h_b	3.4939	56.149111
h_b	3.5039	56.707862
h_b	3.5139	57.270642
h_b	3.5239	57.837467
h_b	3.5339	58.408351
h_b	3.5439	58.983311
h_b	3.5539	59.562362
h_b	3.5639	60.145518
h_b	3.5739	60.732796
h_b	3.5839	61.324210
h_b	3.5939	61.919776
h_b	3.6039	62.519509
h_b	3.6139	63.123424
h_b	3.6239	63.731537
h_b	3.6339	64.343862
h_b	3.6439	64.960416
h_b	3.6539	65.581214
h_b	3.6639	66.206270
h_b	3.6739	66.835601
h_b	3.6839	67.469221
h_b	3.6939	68.107145
h_b	3.7039	68.749390
h_b	3.7139	69.395970
h_b	3.7239	70.046901
h_b	3.7339	70.702197
h_b	3.7439	71.361875
h_b	3.7539	72.025950
h_b	3.7639	72.694436
h_b	3.7739	73.367349
h_b	3.7839	74.044705
h_b	3.7939	74.726519
h_b	3.8039	75.412805
h_b	3.8139	76.103580
h_b	3.8239	76.798858
h_b	3.8339	77.498656
h_b	3.8439	78.202987
h_b	3.8539	78.911869
h_b	3.8639	79.625315
h_b	3.8739	80.343341
h_b	3.8839	81.065962
h_b	3.8939	81.793195
h_b	3.9039	82.525053
h_b	3.9139	83.261552
h_b	3.9239	84.002709
h_b	3.9339	84.748537
h_b	3.9439	85.499052
h_b	3.9539	86.254270
h_b	3.9639	87.014206
h_b	3.9739	87.778874
h_b	3.9839	88.548292
h_b	3.9939	89.322472
h_b	4.0039	90.101432
h_b	4.0139	90.885187
h_b	4.0239	91.673750
h_b	4.0339	92.467139
h_b	4.0439	93.265368
h_b	4.0539	94.068452
h_b	4.0639	94.876408
h_b	4.0739	95.689249
h_b	4.0839	96.506992
h_b	4.0939	97.329651
h_b	4.1039	98.157243
h_b	4.1139	98.989782
h_b	4.1239	99.827283
h_b	4.1339	100.669762
h_b	4.1439	101.517235
h_b	4.1539	102.369716
h_b	4.1639	103.227220
h_b	4.1739	104.089764
h_b	4.1839	104.957362
h_b	4.1939	105.830030
h_b	4.2039	106.707783
h_b	4.2139	107.590636
h_b	4.2239	108.478605
h_b	4.2339	109.371705
h_b	4.2439	110.269951
h_b	4.2539	111.173358
h_b	4.2639	112.081942
h_b	4.2739	112.995719
h_b	4.2839	113.914702
h_b	4.2939	114.838908
h_b	4.3039	115.768353
h_b	4.3139	116.703050
h_b	4.3239	117.643017
h_b	4.3339	118.588267
h_b	4.3439	119.538816
h_b	4.3539	120.494679
h_b	4.3639	121.455873
h_b	4.3739	122.422411
h_b	4.3839	123.394310
h_b	4.3939	124.371585
h_b	4.4039	125.354251
h_b	4.4139	126.342322
h_b	4.4239	127.335816
h_b	4.4339	128.334746
h_b	4.4439	129.339129
h_b	4.4539	130.348978
h_b	4.4639	131.364311
h_b	4.4739	132.385142
h_b	4.4839	133.411486
h_b	4.4939	134.443359
h_b	4.5039	135.480776
h_b	4.5139	136.523752
h_b	4.5239	137.572302
h_b	4.5339	138.626443
h_b	4.5439	139.686188
h_b	4.5539	140.751554
h_b	4.5639	141.822556
h_b	4.5739	142.899209
h_b	4.5839	143.981528
h_b	4.5939	145.069529
h_b	4.6039	146.163227
h_b	4.6139	147.262637
h_b	4.6239	148.367775
h_b	4.6339	149.478655
h_b	4.6439	150.595294
h_b	4.6539	151.717706
h_b	4.6639	152.845907
h_b	4.6739	153.979912
h_b	4.6839	155.119736
h_b	4.6939	156.265395
h_b	4.7039	157.416904
h_b	4.7139	158.574278
h_b	4.7239	159.737533
h_b	4.7339	160.906683
h_b	4.7439	162.081745
h_b	4.7539	163.262733
h_b	4.7639	164.449663
h_b	4.7739	165.642550
h_b	4.7839	166.841409
h_b	4.7939	168.046256
h_b	4.8039	169.257106
h_b	4.8139	170.473974
h_b	4.8239	171.696875
h_b	4.8339	172.925826
h_b	4.8439	174.160840
h_b	4.8539	175.401934
h_b	4.8639	176.649123
h_b	4.8739	177.902422
h_b	4.8839	179.161846
h_b	4.8939	180.427410
h_b	4.9039	181.699131
h_b	4.9139	182.977023
h_b	4.9239	184.261101
h_b	4.9339	185.551381
h_b	4.9439	186.847879
h_b	4.9539	188.150609
h_b	4.9639	189.459586
h_b	4.9739	190.774827
h_b	4.9839	192.096345
h_b	4.9939	193.424158
h_c	0.5986	-0.082651
h_c	0.6086	-0.050271
h_c	0.6186	-0.018524
h_c	0.6286	0.012625
h_c	0.6386	0.043210
h_c	0.6486	0.073265
h_c	0.6586	0.102819
h_c	0.6686	0.131900
h_c	0.6786	0.160536
h_c	0.6886	0.188752
h_c	0.6986	0.216572
h_c	0.7086	0.244020
h_c	0.7186	0.271117
h_c	0.7286	0.297884
h_c	0.7386	0.324342
h_c	0.7486	0.350508
h_c	0.7586	0.376401
h_c	0.7686	0.402037
h_c	0.7786	0.427434
h_c	0.7886	0.452607
h_c	0.7986	0.477572
h_c	0.8086	0.502343
h_c	0.8186	0.526936
h_c	0.8286	0.551363
h_c	0.8386	0.575639
h_c	0.8486	0.599775
h_c	0.8586	0.623784
h_c	0.8686	0.647679
h_c	0.8786	0.671472
h_c	0.8886	0.695173
h_c	0.8986	0.718794
h_c	0.9086	0.742346
h_c	0.9186	0.765841
h_c	0.9286	0.789288
h_c	0.9386	0.812698
h_c	0.9486	0.836081
h_c	0.9586	0.859446
h_c	0.9686	0.882804
h_c	0.9786	0.906165
h_c	0.9886	0.929536
h_c	0.9986	0.952929
h_c	1.0086	0.976351
h_c	1.0186	0.999813
h_c	1.0286	1.023323
h_c	1.0386	1.046890
h_c	1.0486	1.070525
h_c	1.0586	1.094235
h_c	1.0686	1.118031
h_c	1.0786	1.141922
h_c	1.0886	1.165916
h_c	1.0986	1.190024
h_c	1.1086	1.214254
h_c	1.1186	1.238615
h_c	1.1286	1.263117
h_c	1.1386	1.287769
h_c	1.1486	1.312580
h_c	1.1586	1.337560
h_c	1.1686	1.362717
h_c	1.1786	1.388061
h_c	1.1886	1.413602
h_c	1.1986	1.439348
h_c	1.2086	1.465308
h_c	1.2186	1.491492
h_c	1.2286	1.517910
h_c	1.2386	1.544569
h_c	1.2486	1.571481
h_c	1.2586	1.598653
h_c	1.2686	1.626095
h_c	1.2786	1.653816
h_c	1.2886	1.681826
h_c	1.2986	1.710134
h_c	1.3086	1.738748
h_c	1.3186	1.767679
h_c	1.3286	1.796935
h_c	1.3386	1.826526
h_c	1.3486	1.856461
h_c	1.3586	1.886749
h_c	1.3686	1.917399
h_c	1.3786	1.948421
h_c	1.3886	1.979824
h_c	1.3986	2.011617
h_c	1.4086	2.043809
h_c	1.4186	2.076409
h_c	1.4286	2.109428
h_c	1.4386	2.142873
h_c	1.4486	2.176755
h_c	1.4586	2.211082
h_c	1.4686	2.245863
h_c	1.4786	2.281109
h_c	1.4886	2.316828
h_c	1.4986	2.353029
h_c	1.5086	2.389722
h_c	1.5186	2.426916
h_c	1.5286	2.464620
h_c	1.5386	2.502843
h_c	1.5486	2.541595
h_c	1.5586	2.580885
h_c	1.5686	2.620721
h_c	1.5786	2.661114
h_c	1.5886	2.702073
h_c	1.5986	2.743606
h_c	1.6086	2.785723
h_c	1.6186	2.828434
h_c	1.6286	2.871747
h_c	1.6386	2.915671
h_c	1.6486	2.960217
h_c	1.6586	3.005392
h_c	1.6686	3.051207
h_c	1.6786	3.097671
h_c	1.6886	3.144792
h_c	1.6986	3.192581
h_c	1.7086	3.241045
h_c	1.7186	3.290196
h_c	1.7286	3.340041
h_c	1.7386	3.390590
h_c	1.7486	3.441853
h_c	1.7586	3.493838
h_c	1.7686	3.546554
h_c	1.7786	3.600012
h_c	1.7886	3.654220
h_c	1.7986	3.709187
h_c	1.8086	3.764923
h_c	1.8186	3.821436
h_c	1.8286	3.878737
h_c	1.8386	3.936834
h_c	1.8486	3.995737
h_c	1.8586	4.055455
h_c	1.8686	4.115997
h_c	1.8786	4.177372
h_c	1.8886	4.239589
h_c	1.8986	4.302658
h_c	1.9086	4.366589
h_c	1.9186	4.431389
h_c	1.9286	4.497069
h_c	1.9386	4.563638
h_c	1.9486	4.631104
h_c	1.9586	4.699478
h_c	1.9686	4.768768
h_c	1.9786	4.838984
h_c	1.9886	4.910134
h_c	1.9986	4.982229
h_c	2.0086	5.055277
h_c	2.0186	5.129288
h_c	2.0286	5.204270
h_c	2.0386	5.280233
h_c	2.0486	5.357187
h_c	2.0586	5.435140
h_c	2.0686	5.514102
h_c	2.0786	5.594082
h_c	2.0886	5.675089
h_c	2.0986	5.757133
h_c	2.1086	5.840222
h_c	2.1186	5.924366
h_c	2.1286	6.009574
h_c	2.1386	6.095856
h_c	2.1486	6.183220
h_c	2.1586	6.271676
h_c	2.1686	6.361233
h_c	2.1786	6.451901
h_c	2.1886	6.543688
h_c	2.1986	6.636603
h_c	2.2086	6.730657
h_c	2.2186	6.825858
h_c	2.2286	6.922215
h_c	2.2386	7.019739
h_c	2.2486	7.118437
h_c	2.2586	7.218319
h_c	2.2686	7.319395
h_c	2.2786	7.421673
h_c	2.2886	7.525163
h_c	2.2986	7.629874
h_c	2.3086	7.735816
h_c	2.3186	7.842997
h_c	2.3286	7.951427
h_c	2.3386	8.061115
h_c	2.3486	8.172071
h_c	2.3586	8.284303
h_c	2.3686	8.397820
h_c	2.3786	8.512633
h_c	2.3886	8.628750
h_c	2.3986	8.746180
h_c	2.4086	8.864933
h_c	2.4186	8.985018
h_c	2.4286	9.106444
h_c	2.4386	9.229220
h_c	2.4486	9.353356
h_c	2.4586	9.478861
h_c	2.4686	9.605744
h_c	2.4786	9.734014
h_c	2.4886	9.863681
h_c	2.4986	9.994754
h_c	2.5086	10.127241
h_c	2.5186	10.261153
h_c	2.5286	10.396499
h_c	2.5386	10.533287
h_c	2.5486	10.671527
h_c	2.5586	10.811228
h_c	2.5686	10.952400
h_c	2.5786	11.095051
h_c	2.5886	11.239191
h_c	2.5986	11.384830
h_c	2.6086	11.531975
h_c	2.6186	11.680638
h_c	2.6286	11.830826
h_c	2.6386	11.982549
h_c	2.6486	12.135816
h_c	2.6586	12.290637
h_c	2.6686	12.447021
h_c	2.6786	12.604977
h_c	2.6886	12.764514
h_c	2.6986	12.925641
h_c	2.7086	13.088368
h_c	2.7186	13.252704
h_c	2.7286	13.418659
h_c	2.7386	13.586240
h_c	2.7486	13.755459
h_c	2.7586	13.926323
h_c	2.7686	14.098842
h_c	2.7786	14.273025
h_c	2.7886	14.448883
h_c	2.7986	14.626423
h_c	2.8086	14.805654
h_c	2.8186	14.986588
h_c	2.8286	15.169231
h_c	2.8386	15.353595
h_c	2.8486	15.539687
h_c	2.8586	15.727518
h_c	2.8686	15.917096
h_c	2.8786	16.108431
h_c	2.8886	16.301531
h_c	2.8986	16.496407
h_c	2.9086	16.693067
h_c	2.9186	16.891521
h_c	2.9286	17.091778
h_c	2.9386	17.293846
h_c	2.9486	17.497736
h_c	2.9586	17.703457
h_c	2.9686	17.911017
h_c	2.9786	18.120427
h_c	2.9886	18.331694
h_c	2.9986	18.544829
h_c	3.0086	18.759841
h_c	3.0186	18.976739
h_c	3.0286	19.195532
h_c	3.0386	19.416229
h_c	3.0486	19.638840
h_c	3.0586	19.863374
h_c	3.0686	20.089839
h_c	3.0786	20.318247
h_c	3.0886	20.548605
h_c	3.0986	20.780922
h_c	3.1086	21.015209
h_c	3.1186	21.251474
h_c	3.1286	21.489727
h_c	3.1386	21.729976
h_c	3.1486	21.972231
h_c	3.1586	22.216501
h_c	3.1686	22.462796
h_c	3.1786	22.711125
h_c	3.1886	22.961497
h_c	3.1986	23.213920
h_c	3.2086	23.468405
h_c	3.2186	23.724961
h_c	3.2286	23.983596
h_c	3.2386	24.244321
h_c	3.2486	24.507144
h_c	3.2586	24.772075
h_c	3.2686	25.039122
h_c	3.2786	25.308295
h_c	3.2886	25.579604
h_c	3.2986	25.853057
h_c	3.3086	26.128664
h_c	3.3186	26.406433
h_c	3.3286	26.686375
h_c	3.3386	26.968499
h_c	3.3486	27.252813
h_c	3.3586	27.539327
h_c	3.3686	27.828050
h_c	3.3786	28.118991
h_c	3.3886	28.412160
h_c	3.3986	28.707566
h_c	3.4086	29.005218
h_c	3.4186	29.305125
h_c	3.4286	29.607297
h_c	3.4386	29.911742
h_c	3.4486	30.218471
h_c	3.4586	30.527491
h_c	3.4686	30.838814
h_c	3.4786	31.152446
h_c	3.4886	31.468399
h_c	3.4986	31.786681
h_c	3.5086	32.107302
h_c	3.5186	32.430270
h_c	3.5286	32.755594
h_c	3.5386	33.083285
h_c	3.5486	33.413352
h_c	3.5586	33.745803
h_c	3.5686	34.080647
h_c	3.5786	34.417895
h_c	3.5886	34.757555
h_c	3.5986	35.099637
h_c	3.6086	35.444149
h_c	3.6186	35.791101
h_c	3.6286	36.140503
h_c	3.6386	36.492362
h_c	3.6486	36.846690
h_c	3.6586	37.203494
h_c	3.6686	37.562785
h_c	3.6786	37.924571
h_c	3.6886	38.288862
h_c	3.6986	38.655666
h_c	3.7086	39.024993
h_c	3.7186	39.396853
h_c	3.7286	39.771255
h_c	3.7386	40.148207
h_c	3.7486	40.527719
h_c	3.7586	40.909800
h_c	3.7686	41.294460
h_c	3.7786	41.681708
h_c	3.7886	42.071552
h_c	3.7986	42.464003
h_c	3.8086	42.859069
h_c	3.8186	43.256760
h_c	3.8286	43.657085
h_c	3.8386	44.060052
h_c	3.8486	44.465673
h_c	3.8586	44.873954
h_c	3.8686	45.284907
h_c	3.8786	45.698539
h_c	3.8886	46.114861
h_c	3.8986	46.533882
h_c	3.9086	46.955610
h_c	3.9186	47.380055
h_c	3.9286	47.807226
h_c	3.9386	48.237133
h_c	3.9486	48.669785
h_c	3.9586	49.105190
h_c	3.9686	49.543358
h_c	3.9786	49.984299
h_c	3.9886	50.428022
h_c	3.9986	50.874535
h_c	4.0086	51.323849
h_c	4.0186	51.775972
h_c	4.0286	52.230913
h_c	4.0386	52.688682
h_c	4.0486	53.149289
h_c	4.0586	53.612741
h_c	4.0686	54.079049
h_c	4.0786	54.548222
h_c	4.0886	55.020269
h_c	4.0986	55.495198
h_c	4.1086	55.973021
h_c	4.1186	56.453745
h_c	4.1286	56.937380
h_c	4.1386	57.423935
h_c	4.1486	57.913419
h_c	4.1586	58.405842
h_c	4.1686	58.901213
h_c	4.1786	59.399541
h_c	4.1886	59.900835
h_c	4.1986	60.405104
h_c	4.2086	60.912359
h_c	4.2186	61.422607
h_c	4.2286	61.935859
h_c	4.2386	62.452123
h_c	4.2486	62.971409
h_c	4.2586	63.493726
h_c	4.2686	64.019083
h_c	4.2786	64.547489
h_c	4.2886	65.078954
h_c	4.2986	65.613487
h_c	4.3086	66.151097
h_c	4.3186	66.691793
h_c	4.3286	67.235585
h_c	4.3386	67.782482
h_c	4.3486	68.332493
h_c	4.3586	68.885627
h_c	4.3686	69.441893
h_c	4.3786	70.001302
h_c	4.3886	70.563861
h_c	4.3986	71.129580
h_c	4.4086	71.698469
h_c	4.4186	72.270537
h_c	4.4286	72.845792
h_c	4.4386	73.424245
h_c	4.4486	74.005904
h_c	4.4586	74.590778
h_c	4.4686	75.178878
h_c	4.4786	75.770212
h_c	4.4886	76.364788
h_c	4.4986	76.962618
h_c	4.5086	77.563709
h_c	4.5186	78.168071
h_c	4.5286	78.775714
h_c	4.5386	79.386646
h_c	4.5486	80.000876
h_c	4.5586	80.618415
h_c	4.5686	81.239271
h_c	4.5786	81.863453
h_c	4.5886	82.490971
h_c	4.5986	83.121833
h_c	4.6086	83.756050
h_c	4.6186	84.393631
h_c	4.6286	85.034583
h_c	4.6386	85.678918
h_c	4.6486	86.326644
h_c	4.6586	86.977770
h_c	4.6686	87.632305
h_c	4.6786	88.290259
h_c	4.6886	88.951642
h_c	4.6986	89.616461
h_c	4.7086	90.284727
h_c	4.7186	90.956449
h_c	4.7286	91.631635
h_c	4.7386	92.310296
h_c	4.7486	92.992440
h_c	4.7586	93.678077
h_c	4.7686	94.367215
h_c	4.7786	95.059865
h_c	4.7886	95.756035
h_c	4.7986	96.455735
h_c	4.8086	97.158973
h_c	4.8186	97.865759
h_c	4.8286	98.576103
h_c	4.8386	99.290013
h_c	4.8486	100.007499
h_c	4.8586	100.728570
h_c	4.8686	101.453235
h_c	4.8786	102.181503
h_c	4.8886	102.913384
h_c	4.8986	103.648888
h_c	4.9086	104.388022
h_c	4.9186	105.130796
h_c	4.9286	105.877220
h_c	4.9386	106.627303
h_c	4.9486	107.381054
h_c	4.9586	108.138483
h_c	4.9686	108.899598
h_c	4.9786	109.664408
h_c	4.9886	110.432924
h_c	4.9986	111.205154
