# Supplementary material for: Configurational entropy and Adam-Gibbs relation for quantum liquids
Source: Nat Commun. 2026 Apr 9;17:4843. doi: 10.1038/s41467-026-71210-8 (PMC13223219; doi:10.1038/s41467-026-71210-8)
Supplement: Supplementary file 3 — Source Data [file 41467_2026_71210_MOESM3_ESM.zip › SourceData_FigS8.csv]

# Fig. S8 — (a) VFT fit of D(T)	(b) T_K and T_VFT vs h
panel	h_label	source	x	y
a	classical	simulation	8.669233	-8.535523
a	classical	simulation	7.916053	-7.864506
a	classical	simulation	6.440809	-6.551714
a	classical	simulation	5.549283	-5.609594
a	classical	simulation	4.346118	-4.288352
a	classical	simulation	3.571718	-3.551772
a	classical	simulation	3.031550	-2.932461
a	classical	simulation	2.633303	-2.523744
a	classical	simulation	2.085397	-1.933334
a	classical	simulation	1.472596	-1.205115
a	classical	simulation	0.596370	0.360510
a	classical	simulation	0.373895	0.934433
a	classical	simulation	0.272310	1.370862
a	classical	simulation	0.214132	1.666278
a	classical	VFT_fit	8.669233	-8.610856
a	classical	VFT_fit	7.916053	-7.862748
a	classical	VFT_fit	6.440809	-6.397438
a	classical	VFT_fit	5.549283	-5.511916
a	classical	VFT_fit	4.346118	-4.316853
a	classical	VFT_fit	3.571718	-3.547667
a	classical	VFT_fit	3.031550	-3.011137
a	classical	VFT_fit	2.633303	-2.615571
a	classical	VFT_fit	2.085397	-2.071354
a	classical	VFT_fit	1.472596	-1.462680
a	classical	VFT_fit	0.596370	-0.592354
a	classical	VFT_fit	0.373895	-0.371377
a	classical	VFT_fit	0.272310	-0.270476
a	classical	VFT_fit	0.214132	-0.212690
a	h_a	simulation	9.859086	-11.021227
a	h_a	simulation	8.896449	-10.373776
a	h_a	simulation	7.075197	-8.075615
a	h_a	simulation	6.013870	-6.797913
a	h_a	simulation	4.626006	-5.297878
a	h_a	simulation	3.758605	-4.295421
a	h_a	simulation	3.165127	-3.595456
a	h_a	simulation	2.733510	-3.087509
a	h_a	simulation	2.405483	-2.723176
a	h_a	simulation	2.147749	-2.502419
a	h_a	simulation	1.939899	-2.207326
a	h_a	simulation	1.768729	-1.949062
a	h_a	simulation	1.625317	-1.770759
a	h_a	simulation	1.503417	-1.623632
a	h_a	simulation	0.601363	-0.056323
a	h_a	simulation	0.375851	0.554743
a	h_a	simulation	0.273346	0.932474
a	h_a	simulation	0.214772	1.185190
a	h_a	VFT_fit	9.859086	-11.270474
a	h_a	VFT_fit	8.896449	-10.170030
a	h_a	VFT_fit	7.075197	-8.088055
a	h_a	VFT_fit	6.013870	-6.874792
a	h_a	VFT_fit	4.626006	-5.288247
a	h_a	VFT_fit	3.758605	-4.296673
a	h_a	VFT_fit	3.165127	-3.618235
a	h_a	VFT_fit	2.733510	-3.124829
a	h_a	VFT_fit	2.405483	-2.749843
a	h_a	VFT_fit	2.147749	-2.455212
a	h_a	VFT_fit	1.939899	-2.217607
a	h_a	VFT_fit	1.768729	-2.021934
a	h_a	VFT_fit	1.625317	-1.857991
a	h_a	VFT_fit	1.503417	-1.718640
a	h_a	VFT_fit	0.601363	-0.687451
a	h_a	VFT_fit	0.375851	-0.429656
a	h_a	VFT_fit	0.273346	-0.312477
a	h_a	VFT_fit	0.214772	-0.245518
a	h_b	simulation	9.228115	-11.344677
a	h_b	simulation	7.501428	-9.860252
a	h_b	simulation	5.458668	-7.266261
a	h_b	simulation	4.290339	-5.761796
a	h_b	simulation	3.533959	-4.739944
a	h_b	simulation	3.004305	-4.014677
a	h_b	simulation	2.612722	-3.556672
a	h_b	simulation	2.311447	-3.132977
a	h_b	simulation	2.072468	-2.858792
a	h_b	simulation	1.878275	-2.599194
a	h_b	simulation	1.717357	-2.337448
a	h_b	simulation	1.581835	-2.132245
a	h_b	simulation	0.613529	-0.434434
a	h_b	simulation	0.380568	0.178551
a	h_b	simulation	0.275832	0.626502
a	h_b	simulation	0.216304	0.909849
a	h_b	VFT_fit	9.228115	-12.378995
a	h_b	VFT_fit	7.501428	-10.062742
a	h_b	VFT_fit	5.458668	-7.322495
a	h_b	VFT_fit	4.290339	-5.755248
a	h_b	VFT_fit	3.533959	-4.740607
a	h_b	VFT_fit	3.004305	-4.030106
a	h_b	VFT_fit	2.612722	-3.504819
a	h_b	VFT_fit	2.311447	-3.100675
a	h_b	VFT_fit	2.072468	-2.780099
a	h_b	VFT_fit	1.878275	-2.519600
a	h_b	VFT_fit	1.717357	-2.303737
a	h_b	VFT_fit	1.581835	-2.121942
a	h_b	VFT_fit	0.613529	-0.823014
a	h_b	VFT_fit	0.380568	-0.510510
a	h_b	VFT_fit	0.275832	-0.370013
a	h_b	VFT_fit	0.216304	-0.290159
a	h_c	simulation	8.412575	-11.226791
a	h_c	simulation	5.925695	-9.671463
a	h_c	simulation	4.573655	-7.468858
a	h_c	simulation	3.723973	-5.868217
a	h_c	simulation	2.715146	-4.298289
a	h_c	simulation	2.136396	-3.337526
a	h_c	simulation	1.761022	-2.760334
a	h_c	simulation	0.638737	-0.616446
a	h_c	simulation	0.390118	0.166015
a	h_c	simulation	0.280815	0.504119
a	h_c	simulation	0.219356	0.866930
a	h_c	VFT_fit	8.412575	-13.315203
a	h_c	VFT_fit	5.925695	-9.379034
a	h_c	VFT_fit	4.573655	-7.239061
a	h_c	VFT_fit	3.723973	-5.894206
a	h_c	VFT_fit	2.715146	-4.297462
a	h_c	VFT_fit	2.136396	-3.381431
a	h_c	VFT_fit	1.761022	-2.787300
a	h_c	VFT_fit	0.638737	-1.010976
a	h_c	VFT_fit	0.390118	-0.617468
a	h_c	VFT_fit	0.280815	-0.444466
a	h_c	VFT_fit	0.219356	-0.347190
b	classical	T_K	0.063132	0.279545
b	h_a	T_K	0.247412	0.316356
b	h_b	T_K	0.500000	0.354092
b	h_c	T_K	1.000000	0.403269
b	classical	T_VFT	0.063132	0.318666
b	h_a	T_VFT	0.247412	0.332587
b	h_b	T_VFT	0.500000	0.365561
b	h_c	T_VFT	1.000000	0.429886
