# Supplementary material for: Configurational entropy and Adam-Gibbs relation for quantum liquids
Source: Nat Commun. 2026 Apr 9;17:4843. doi: 10.1038/s41467-026-71210-8 (PMC13223219; doi:10.1038/s41467-026-71210-8)
Supplement: Supplementary file 3 — Source Data [file 41467_2026_71210_MOESM3_ESM.zip › SourceData_FigS9.csv]

# Fig. S9 — Anharmonic coefficients: (a) B_tilde_0(T)/(N*nb)	(b) B_tilde_1(T)
panel	h_label	T	value
a	classical	0.0100	0.000000
b	classical	0.0100	0.000000
a	classical	0.0251	0.000000
b	classical	0.0251	0.000000
a	classical	0.0401	0.000000
b	classical	0.0401	0.000000
a	classical	0.0552	0.000000
b	classical	0.0552	0.000000
a	classical	0.0702	0.000000
b	classical	0.0702	0.000000
a	classical	0.0853	0.000000
b	classical	0.0853	0.000000
a	classical	0.1003	0.000000
b	classical	0.1003	0.000000
a	classical	0.1154	0.000000
b	classical	0.1154	0.000000
a	classical	0.1304	0.000000
b	classical	0.1304	0.000000
a	classical	0.1455	0.000000
b	classical	0.1455	0.000000
a	classical	0.1605	0.000000
b	classical	0.1605	0.000000
a	classical	0.1756	0.000000
b	classical	0.1756	0.000000
a	classical	0.1906	0.000000
b	classical	0.1906	0.000000
a	classical	0.2057	0.000000
b	classical	0.2057	0.000000
a	classical	0.2207	0.000000
b	classical	0.2207	0.000000
a	classical	0.2358	0.000000
b	classical	0.2358	0.000000
a	classical	0.2508	0.000000
b	classical	0.2508	0.000000
a	classical	0.2659	0.000000
b	classical	0.2659	0.000000
a	classical	0.2809	0.000000
b	classical	0.2809	0.000000
a	classical	0.2960	0.000000
b	classical	0.2960	0.000000
a	classical	0.3110	0.000000
b	classical	0.3110	0.000000
a	classical	0.3261	0.000000
b	classical	0.3261	0.000000
a	classical	0.3411	0.000000
b	classical	0.3411	0.000000
a	classical	0.3562	0.000000
b	classical	0.3562	0.000000
a	classical	0.3712	0.000000
b	classical	0.3712	0.000000
a	classical	0.3863	0.000000
b	classical	0.3863	0.000000
a	classical	0.4013	0.000000
b	classical	0.4013	0.000000
a	classical	0.4164	0.000000
b	classical	0.4164	0.000000
a	classical	0.4314	0.000000
b	classical	0.4314	0.000000
a	classical	0.4465	0.000000
b	classical	0.4465	0.000000
a	classical	0.4615	0.000000
b	classical	0.4615	0.000000
a	classical	0.4766	0.000000
b	classical	0.4766	0.000000
a	classical	0.4916	0.000000
b	classical	0.4916	0.000000
a	classical	0.5067	0.000000
b	classical	0.5067	0.000000
a	classical	0.5217	0.000000
b	classical	0.5217	0.000000
a	classical	0.5368	0.000000
b	classical	0.5368	0.000000
a	classical	0.5518	0.000000
b	classical	0.5518	0.000000
a	classical	0.5669	0.000000
b	classical	0.5669	0.000000
a	classical	0.5819	0.000000
b	classical	0.5819	0.000000
a	classical	0.5970	0.000000
b	classical	0.5970	0.000000
a	classical	0.6120	0.000000
b	classical	0.6120	0.000000
a	classical	0.6271	0.000000
b	classical	0.6271	0.000000
a	classical	0.6421	0.000000
b	classical	0.6421	0.000000
a	classical	0.6572	0.000000
b	classical	0.6572	0.000000
a	classical	0.6722	0.000000
b	classical	0.6722	0.000000
a	classical	0.6873	0.000000
b	classical	0.6873	0.000000
a	classical	0.7023	0.000000
b	classical	0.7023	0.000000
a	classical	0.7174	0.000000
b	classical	0.7174	0.000000
a	classical	0.7324	0.000000
b	classical	0.7324	0.000000
a	classical	0.7475	0.000000
b	classical	0.7475	0.000000
a	classical	0.7625	0.000000
b	classical	0.7625	0.000000
a	classical	0.7776	0.000000
b	classical	0.7776	0.000000
a	classical	0.7926	0.000000
b	classical	0.7926	0.000000
a	classical	0.8077	0.000000
b	classical	0.8077	0.000000
a	classical	0.8227	0.000000
b	classical	0.8227	0.000000
a	classical	0.8378	0.000000
b	classical	0.8378	0.000000
a	classical	0.8528	0.000000
b	classical	0.8528	0.000000
a	classical	0.8679	0.000000
b	classical	0.8679	0.000000
a	classical	0.8829	0.000000
b	classical	0.8829	0.000000
a	classical	0.8980	0.000000
b	classical	0.8980	0.000000
a	classical	0.9130	0.000000
b	classical	0.9130	0.000000
a	classical	0.9281	0.000000
b	classical	0.9281	0.000000
a	classical	0.9431	0.000000
b	classical	0.9431	0.000000
a	classical	0.9582	0.000000
b	classical	0.9582	0.000000
a	classical	0.9732	0.000000
b	classical	0.9732	0.000000
a	classical	0.9883	0.000000
b	classical	0.9883	0.000000
a	classical	1.0033	0.000000
b	classical	1.0033	0.000000
a	classical	1.0184	0.000000
b	classical	1.0184	0.000000
a	classical	1.0334	0.000000
b	classical	1.0334	0.000000
a	classical	1.0485	0.000000
b	classical	1.0485	0.000000
a	classical	1.0635	0.000000
b	classical	1.0635	0.000000
a	classical	1.0786	0.000000
b	classical	1.0786	0.000000
a	classical	1.0936	0.000000
b	classical	1.0936	0.000000
a	classical	1.1087	0.000000
b	classical	1.1087	0.000000
a	classical	1.1237	0.000000
b	classical	1.1237	0.000000
a	classical	1.1388	0.000000
b	classical	1.1388	0.000000
a	classical	1.1538	0.000000
b	classical	1.1538	0.000000
a	classical	1.1689	0.000000
b	classical	1.1689	0.000000
a	classical	1.1839	0.000000
b	classical	1.1839	0.000000
a	classical	1.1990	0.000000
b	classical	1.1990	0.000000
a	classical	1.2140	0.000000
b	classical	1.2140	0.000000
a	classical	1.2291	0.000000
b	classical	1.2291	0.000000
a	classical	1.2441	0.000000
b	classical	1.2441	0.000000
a	classical	1.2592	0.000000
b	classical	1.2592	0.000000
a	classical	1.2742	0.000000
b	classical	1.2742	0.000000
a	classical	1.2893	0.000000
b	classical	1.2893	0.000000
a	classical	1.3043	0.000000
b	classical	1.3043	0.000000
a	classical	1.3194	0.000000
b	classical	1.3194	0.000000
a	classical	1.3344	0.000000
b	classical	1.3344	0.000000
a	classical	1.3495	0.000000
b	classical	1.3495	0.000000
a	classical	1.3645	0.000000
b	classical	1.3645	0.000000
a	classical	1.3796	0.000000
b	classical	1.3796	0.000000
a	classical	1.3946	0.000000
b	classical	1.3946	0.000000
a	classical	1.4097	0.000000
b	classical	1.4097	0.000000
a	classical	1.4247	0.000000
b	classical	1.4247	0.000000
a	classical	1.4398	0.000000
b	classical	1.4398	0.000000
a	classical	1.4548	0.000000
b	classical	1.4548	0.000000
a	classical	1.4699	0.000000
b	classical	1.4699	0.000000
a	classical	1.4849	0.000000
b	classical	1.4849	0.000000
a	classical	1.5000	0.000000
b	classical	1.5000	0.000000
a	h_a	0.0100	0.035161
b	h_a	0.0100	0.041472
a	h_a	0.0251	0.028165
b	h_a	0.0251	0.032357
a	h_a	0.0401	0.021505
b	h_a	0.0401	0.023679
a	h_a	0.0552	0.015178
b	h_a	0.0552	0.015438
a	h_a	0.0702	0.009186
b	h_a	0.0702	0.007635
a	h_a	0.0853	0.003528
b	h_a	0.0853	0.000269
a	h_a	0.1003	-0.001796
b	h_a	0.1003	-0.006660
a	h_a	0.1154	-0.006786
b	h_a	0.1154	-0.013152
a	h_a	0.1304	-0.011443
b	h_a	0.1304	-0.019206
a	h_a	0.1455	-0.015767
b	h_a	0.1455	-0.024824
a	h_a	0.1605	-0.019757
b	h_a	0.1605	-0.030004
a	h_a	0.1756	-0.023414
b	h_a	0.1756	-0.034746
a	h_a	0.1906	-0.026738
b	h_a	0.1906	-0.039052
a	h_a	0.2057	-0.029730
b	h_a	0.2057	-0.042920
a	h_a	0.2207	-0.032389
b	h_a	0.2207	-0.046352
a	h_a	0.2358	-0.034715
b	h_a	0.2358	-0.049345
a	h_a	0.2508	-0.036709
b	h_a	0.2508	-0.051902
a	h_a	0.2659	-0.038371
b	h_a	0.2659	-0.054022
a	h_a	0.2809	-0.039702
b	h_a	0.2809	-0.055704
a	h_a	0.2960	-0.040700
b	h_a	0.2960	-0.056949
a	h_a	0.3110	-0.041367
b	h_a	0.3110	-0.057757
a	h_a	0.3261	-0.041703
b	h_a	0.3261	-0.058128
a	h_a	0.3411	-0.041707
b	h_a	0.3411	-0.058061
a	h_a	0.3562	-0.041380
b	h_a	0.3562	-0.057557
a	h_a	0.3712	-0.040722
b	h_a	0.3712	-0.056616
a	h_a	0.3863	-0.039734
b	h_a	0.3863	-0.055238
a	h_a	0.4013	-0.038415
b	h_a	0.4013	-0.053423
a	h_a	0.4164	-0.036766
b	h_a	0.4164	-0.051170
a	h_a	0.4314	-0.034786
b	h_a	0.4314	-0.048480
a	h_a	0.4465	-0.032476
b	h_a	0.4465	-0.045353
a	h_a	0.4615	-0.029837
b	h_a	0.4615	-0.041789
a	h_a	0.4766	-0.026867
b	h_a	0.4766	-0.037787
a	h_a	0.4916	-0.023568
b	h_a	0.4916	-0.033348
a	h_a	0.5067	-0.019940
b	h_a	0.5067	-0.028472
a	h_a	0.5217	-0.015982
b	h_a	0.5217	-0.023159
a	h_a	0.5368	-0.011696
b	h_a	0.5368	-0.017409
a	h_a	0.5518	-0.007080
b	h_a	0.5518	-0.011221
a	h_a	0.5669	-0.002136
b	h_a	0.5669	-0.004596
a	h_a	0.5819	0.003137
b	h_a	0.5819	0.002466
a	h_a	0.5970	0.008738
b	h_a	0.5970	0.009965
a	h_a	0.6120	0.014668
b	h_a	0.6120	0.017902
a	h_a	0.6271	0.020926
b	h_a	0.6271	0.026275
a	h_a	0.6421	0.027511
b	h_a	0.6421	0.035086
a	h_a	0.6572	0.034424
b	h_a	0.6572	0.044334
a	h_a	0.6722	0.041665
b	h_a	0.6722	0.054020
a	h_a	0.6873	0.049233
b	h_a	0.6873	0.064142
a	h_a	0.7023	0.057129
b	h_a	0.7023	0.074702
a	h_a	0.7174	0.065351
b	h_a	0.7174	0.085699
a	h_a	0.7324	0.073901
b	h_a	0.7324	0.097133
a	h_a	0.7475	0.082777
b	h_a	0.7475	0.109005
a	h_a	0.7625	0.091980
b	h_a	0.7625	0.121313
a	h_a	0.7776	0.101509
b	h_a	0.7776	0.134059
a	h_a	0.7926	0.111365
b	h_a	0.7926	0.147242
a	h_a	0.8077	0.121546
b	h_a	0.8077	0.160863
a	h_a	0.8227	0.132053
b	h_a	0.8227	0.174920
a	h_a	0.8378	0.142887
b	h_a	0.8378	0.189415
a	h_a	0.8528	0.154045
b	h_a	0.8528	0.204347
a	h_a	0.8679	0.165529
b	h_a	0.8679	0.219716
a	h_a	0.8829	0.177339
b	h_a	0.8829	0.235523
a	h_a	0.8980	0.189473
b	h_a	0.8980	0.251766
a	h_a	0.9130	0.201933
b	h_a	0.9130	0.268447
a	h_a	0.9281	0.214717
b	h_a	0.9281	0.285565
a	h_a	0.9431	0.227825
b	h_a	0.9431	0.303120
a	h_a	0.9582	0.241258
b	h_a	0.9582	0.321113
a	h_a	0.9732	0.255016
b	h_a	0.9732	0.339543
a	h_a	0.9883	0.269097
b	h_a	0.9883	0.358410
a	h_a	1.0033	0.283502
b	h_a	1.0033	0.377714
a	h_a	1.0184	0.298231
b	h_a	1.0184	0.397455
a	h_a	1.0334	0.313284
b	h_a	1.0334	0.417634
a	h_a	1.0485	0.328660
b	h_a	1.0485	0.438250
a	h_a	1.0635	0.344359
b	h_a	1.0635	0.459303
a	h_a	1.0786	0.360381
b	h_a	1.0786	0.480793
a	h_a	1.0936	0.376727
b	h_a	1.0936	0.502720
a	h_a	1.1087	0.393395
b	h_a	1.1087	0.525085
a	h_a	1.1237	0.410385
b	h_a	1.1237	0.547887
a	h_a	1.1388	0.427698
b	h_a	1.1388	0.571126
a	h_a	1.1538	0.445333
b	h_a	1.1538	0.594802
a	h_a	1.1689	0.463291
b	h_a	1.1689	0.618916
a	h_a	1.1839	0.481570
b	h_a	1.1839	0.643467
a	h_a	1.1990	0.500171
b	h_a	1.1990	0.668455
a	h_a	1.2140	0.519093
b	h_a	1.2140	0.693880
a	h_a	1.2291	0.538337
b	h_a	1.2291	0.719742
a	h_a	1.2441	0.557902
b	h_a	1.2441	0.746042
a	h_a	1.2592	0.577788
b	h_a	1.2592	0.772779
a	h_a	1.2742	0.597995
b	h_a	1.2742	0.799953
a	h_a	1.2893	0.618523
b	h_a	1.2893	0.827564
a	h_a	1.3043	0.639372
b	h_a	1.3043	0.855613
a	h_a	1.3194	0.660540
b	h_a	1.3194	0.884098
a	h_a	1.3344	0.682029
b	h_a	1.3344	0.913021
a	h_a	1.3495	0.703839
b	h_a	1.3495	0.942381
a	h_a	1.3645	0.725968
b	h_a	1.3645	0.972179
a	h_a	1.3796	0.748416
b	h_a	1.3796	1.002413
a	h_a	1.3946	0.771185
b	h_a	1.3946	1.033085
a	h_a	1.4097	0.794272
b	h_a	1.4097	1.064194
a	h_a	1.4247	0.817679
b	h_a	1.4247	1.095740
a	h_a	1.4398	0.841406
b	h_a	1.4398	1.127724
a	h_a	1.4548	0.865451
b	h_a	1.4548	1.160145
a	h_a	1.4699	0.889814
b	h_a	1.4699	1.193003
a	h_a	1.4849	0.914496
b	h_a	1.4849	1.226298
a	h_a	1.5000	0.939497
b	h_a	1.5000	1.260030
a	h_b	0.0100	-0.019596
b	h_b	0.0100	-0.096365
a	h_b	0.0251	-0.026810
b	h_b	0.0251	-0.104135
a	h_b	0.0401	-0.033664
b	h_b	0.0401	-0.111474
a	h_b	0.0552	-0.040158
b	h_b	0.0552	-0.118384
a	h_b	0.0702	-0.046294
b	h_b	0.0702	-0.124863
a	h_b	0.0853	-0.052071
b	h_b	0.0853	-0.130912
a	h_b	0.1003	-0.057491
b	h_b	0.1003	-0.136532
a	h_b	0.1154	-0.062553
b	h_b	0.1154	-0.141721
a	h_b	0.1304	-0.067259
b	h_b	0.1304	-0.146480
a	h_b	0.1455	-0.071610
b	h_b	0.1455	-0.150809
a	h_b	0.1605	-0.075605
b	h_b	0.1605	-0.154708
a	h_b	0.1756	-0.079245
b	h_b	0.1756	-0.158177
a	h_b	0.1906	-0.082531
b	h_b	0.1906	-0.161216
a	h_b	0.2057	-0.085465
b	h_b	0.2057	-0.163825
a	h_b	0.2207	-0.088045
b	h_b	0.2207	-0.166004
a	h_b	0.2358	-0.090273
b	h_b	0.2358	-0.167753
a	h_b	0.2508	-0.092149
b	h_b	0.2508	-0.169072
a	h_b	0.2659	-0.093675
b	h_b	0.2659	-0.169961
a	h_b	0.2809	-0.094850
b	h_b	0.2809	-0.170419
a	h_b	0.2960	-0.095675
b	h_b	0.2960	-0.170448
a	h_b	0.3110	-0.096151
b	h_b	0.3110	-0.170047
a	h_b	0.3261	-0.096279
b	h_b	0.3261	-0.169215
a	h_b	0.3411	-0.096059
b	h_b	0.3411	-0.167954
a	h_b	0.3562	-0.095491
b	h_b	0.3562	-0.166262
a	h_b	0.3712	-0.094577
b	h_b	0.3712	-0.164140
a	h_b	0.3863	-0.093316
b	h_b	0.3863	-0.161589
a	h_b	0.4013	-0.091710
b	h_b	0.4013	-0.158607
a	h_b	0.4164	-0.089759
b	h_b	0.4164	-0.155195
a	h_b	0.4314	-0.087464
b	h_b	0.4314	-0.151354
a	h_b	0.4465	-0.084825
b	h_b	0.4465	-0.147082
a	h_b	0.4615	-0.081843
b	h_b	0.4615	-0.142380
a	h_b	0.4766	-0.078518
b	h_b	0.4766	-0.137248
a	h_b	0.4916	-0.074852
b	h_b	0.4916	-0.131686
a	h_b	0.5067	-0.070844
b	h_b	0.5067	-0.125694
a	h_b	0.5217	-0.066496
b	h_b	0.5217	-0.119272
a	h_b	0.5368	-0.061807
b	h_b	0.5368	-0.112420
a	h_b	0.5518	-0.056779
b	h_b	0.5518	-0.105137
a	h_b	0.5669	-0.051412
b	h_b	0.5669	-0.097425
a	h_b	0.5819	-0.045707
b	h_b	0.5819	-0.089283
a	h_b	0.5970	-0.039665
b	h_b	0.5970	-0.080711
a	h_b	0.6120	-0.033285
b	h_b	0.6120	-0.071708
a	h_b	0.6271	-0.026569
b	h_b	0.6271	-0.062276
a	h_b	0.6421	-0.019517
b	h_b	0.6421	-0.052413
a	h_b	0.6572	-0.012130
b	h_b	0.6572	-0.042121
a	h_b	0.6722	-0.004408
b	h_b	0.6722	-0.031398
a	h_b	0.6873	0.003648
b	h_b	0.6873	-0.020246
a	h_b	0.7023	0.012037
b	h_b	0.7023	-0.008663
a	h_b	0.7174	0.020759
b	h_b	0.7174	0.003350
a	h_b	0.7324	0.029813
b	h_b	0.7324	0.015793
a	h_b	0.7475	0.039199
b	h_b	0.7475	0.028665
a	h_b	0.7625	0.048916
b	h_b	0.7625	0.041968
a	h_b	0.7776	0.058963
b	h_b	0.7776	0.055701
a	h_b	0.7926	0.069340
b	h_b	0.7926	0.069864
a	h_b	0.8077	0.080046
b	h_b	0.8077	0.084457
a	h_b	0.8227	0.091080
b	h_b	0.8227	0.099480
a	h_b	0.8378	0.102443
b	h_b	0.8378	0.114933
a	h_b	0.8528	0.114133
b	h_b	0.8528	0.130816
a	h_b	0.8679	0.126149
b	h_b	0.8679	0.147130
a	h_b	0.8829	0.138492
b	h_b	0.8829	0.163873
a	h_b	0.8980	0.151160
b	h_b	0.8980	0.181046
a	h_b	0.9130	0.164153
b	h_b	0.9130	0.198650
a	h_b	0.9281	0.177471
b	h_b	0.9281	0.216683
a	h_b	0.9431	0.191112
b	h_b	0.9431	0.235146
a	h_b	0.9582	0.205076
b	h_b	0.9582	0.254040
a	h_b	0.9732	0.219363
b	h_b	0.9732	0.273364
a	h_b	0.9883	0.233972
b	h_b	0.9883	0.293117
a	h_b	1.0033	0.248901
b	h_b	1.0033	0.313301
a	h_b	1.0184	0.264152
b	h_b	1.0184	0.333914
a	h_b	1.0334	0.279723
b	h_b	1.0334	0.354958
a	h_b	1.0485	0.295613
b	h_b	1.0485	0.376432
a	h_b	1.0635	0.311822
b	h_b	1.0635	0.398336
a	h_b	1.0786	0.328349
b	h_b	1.0786	0.420670
a	h_b	1.0936	0.345194
b	h_b	1.0936	0.443434
a	h_b	1.1087	0.362355
b	h_b	1.1087	0.466628
a	h_b	1.1237	0.379834
b	h_b	1.1237	0.490252
a	h_b	1.1388	0.397628
b	h_b	1.1388	0.514306
a	h_b	1.1538	0.415737
b	h_b	1.1538	0.538790
a	h_b	1.1689	0.434161
b	h_b	1.1689	0.563704
a	h_b	1.1839	0.452899
b	h_b	1.1839	0.589048
a	h_b	1.1990	0.471950
b	h_b	1.1990	0.614823
a	h_b	1.2140	0.491314
b	h_b	1.2140	0.641027
a	h_b	1.2291	0.510990
b	h_b	1.2291	0.667661
a	h_b	1.2441	0.530978
b	h_b	1.2441	0.694726
a	h_b	1.2592	0.551277
b	h_b	1.2592	0.722220
a	h_b	1.2742	0.571886
b	h_b	1.2742	0.750145
a	h_b	1.2893	0.592805
b	h_b	1.2893	0.778500
a	h_b	1.3043	0.614033
b	h_b	1.3043	0.807284
a	h_b	1.3194	0.635570
b	h_b	1.3194	0.836499
a	h_b	1.3344	0.657414
b	h_b	1.3344	0.866144
a	h_b	1.3495	0.679566
b	h_b	1.3495	0.896218
a	h_b	1.3645	0.702025
b	h_b	1.3645	0.926723
a	h_b	1.3796	0.724790
b	h_b	1.3796	0.957658
a	h_b	1.3946	0.747860
b	h_b	1.3946	0.989023
a	h_b	1.4097	0.771235
b	h_b	1.4097	1.020818
a	h_b	1.4247	0.794914
b	h_b	1.4247	1.053043
a	h_b	1.4398	0.818898
b	h_b	1.4398	1.085698
a	h_b	1.4548	0.843184
b	h_b	1.4548	1.118783
a	h_b	1.4699	0.867773
b	h_b	1.4699	1.152298
a	h_b	1.4849	0.892663
b	h_b	1.4849	1.186244
a	h_b	1.5000	0.917855
b	h_b	1.5000	1.220619
a	h_c	0.0100	-0.536689
b	h_c	0.0100	-0.897277
a	h_c	0.0251	-0.530282
b	h_c	0.0251	-0.885777
a	h_c	0.0401	-0.523771
b	h_c	0.0401	-0.874191
a	h_c	0.0552	-0.517156
b	h_c	0.0552	-0.862520
a	h_c	0.0702	-0.510436
b	h_c	0.0702	-0.850763
a	h_c	0.0853	-0.503613
b	h_c	0.0853	-0.838921
a	h_c	0.1003	-0.496688
b	h_c	0.1003	-0.826993
a	h_c	0.1154	-0.489659
b	h_c	0.1154	-0.814980
a	h_c	0.1304	-0.482529
b	h_c	0.1304	-0.802881
a	h_c	0.1455	-0.475298
b	h_c	0.1455	-0.790696
a	h_c	0.1605	-0.467966
b	h_c	0.1605	-0.778426
a	h_c	0.1756	-0.460533
b	h_c	0.1756	-0.766071
a	h_c	0.1906	-0.453001
b	h_c	0.1906	-0.753630
a	h_c	0.2057	-0.445370
b	h_c	0.2057	-0.741104
a	h_c	0.2207	-0.437639
b	h_c	0.2207	-0.728492
a	h_c	0.2358	-0.429811
b	h_c	0.2358	-0.715794
a	h_c	0.2508	-0.421885
b	h_c	0.2508	-0.703011
a	h_c	0.2659	-0.413861
b	h_c	0.2659	-0.690143
a	h_c	0.2809	-0.405741
b	h_c	0.2809	-0.677189
a	h_c	0.2960	-0.397525
b	h_c	0.2960	-0.664149
a	h_c	0.3110	-0.389213
b	h_c	0.3110	-0.651024
a	h_c	0.3261	-0.380806
b	h_c	0.3261	-0.637813
a	h_c	0.3411	-0.372304
b	h_c	0.3411	-0.624517
a	h_c	0.3562	-0.363708
b	h_c	0.3562	-0.611136
a	h_c	0.3712	-0.355019
b	h_c	0.3712	-0.597669
a	h_c	0.3863	-0.346236
b	h_c	0.3863	-0.584116
a	h_c	0.4013	-0.337361
b	h_c	0.4013	-0.570478
a	h_c	0.4164	-0.328394
b	h_c	0.4164	-0.556754
a	h_c	0.4314	-0.319335
b	h_c	0.4314	-0.542945
a	h_c	0.4465	-0.310186
b	h_c	0.4465	-0.529050
a	h_c	0.4615	-0.300946
b	h_c	0.4615	-0.515070
a	h_c	0.4766	-0.291616
b	h_c	0.4766	-0.501004
a	h_c	0.4916	-0.282196
b	h_c	0.4916	-0.486853
a	h_c	0.5067	-0.272688
b	h_c	0.5067	-0.472616
a	h_c	0.5217	-0.263091
b	h_c	0.5217	-0.458294
a	h_c	0.5368	-0.253406
b	h_c	0.5368	-0.443886
a	h_c	0.5518	-0.243634
b	h_c	0.5518	-0.429392
a	h_c	0.5669	-0.233775
b	h_c	0.5669	-0.414814
a	h_c	0.5819	-0.223830
b	h_c	0.5819	-0.400149
a	h_c	0.5970	-0.213798
b	h_c	0.5970	-0.385399
a	h_c	0.6120	-0.203682
b	h_c	0.6120	-0.370564
a	h_c	0.6271	-0.193481
b	h_c	0.6271	-0.355643
a	h_c	0.6421	-0.183195
b	h_c	0.6421	-0.340637
a	h_c	0.6572	-0.172826
b	h_c	0.6572	-0.325545
a	h_c	0.6722	-0.162373
b	h_c	0.6722	-0.310367
a	h_c	0.6873	-0.151838
b	h_c	0.6873	-0.295104
a	h_c	0.7023	-0.141220
b	h_c	0.7023	-0.279756
a	h_c	0.7174	-0.130521
b	h_c	0.7174	-0.264322
a	h_c	0.7324	-0.119740
b	h_c	0.7324	-0.248802
a	h_c	0.7475	-0.108879
b	h_c	0.7475	-0.233197
a	h_c	0.7625	-0.097938
b	h_c	0.7625	-0.217506
a	h_c	0.7776	-0.086917
b	h_c	0.7776	-0.201730
a	h_c	0.7926	-0.075817
b	h_c	0.7926	-0.185869
a	h_c	0.8077	-0.064638
b	h_c	0.8077	-0.169921
a	h_c	0.8227	-0.053381
b	h_c	0.8227	-0.153889
a	h_c	0.8378	-0.042047
b	h_c	0.8378	-0.137771
a	h_c	0.8528	-0.030636
b	h_c	0.8528	-0.121567
a	h_c	0.8679	-0.019148
b	h_c	0.8679	-0.105278
a	h_c	0.8829	-0.007584
b	h_c	0.8829	-0.088903
a	h_c	0.8980	0.004056
b	h_c	0.8980	-0.072443
a	h_c	0.9130	0.015770
b	h_c	0.9130	-0.055897
a	h_c	0.9281	0.027559
b	h_c	0.9281	-0.039266
a	h_c	0.9431	0.039422
b	h_c	0.9431	-0.022549
a	h_c	0.9582	0.051358
b	h_c	0.9582	-0.005747
a	h_c	0.9732	0.063367
b	h_c	0.9732	0.011141
a	h_c	0.9883	0.075449
b	h_c	0.9883	0.028115
a	h_c	1.0033	0.087602
b	h_c	1.0033	0.045173
a	h_c	1.0184	0.099827
b	h_c	1.0184	0.062318
a	h_c	1.0334	0.112123
b	h_c	1.0334	0.079548
a	h_c	1.0485	0.124489
b	h_c	1.0485	0.096863
a	h_c	1.0635	0.136925
b	h_c	1.0635	0.114264
a	h_c	1.0786	0.149430
b	h_c	1.0786	0.131750
a	h_c	1.0936	0.162004
b	h_c	1.0936	0.149322
a	h_c	1.1087	0.174646
b	h_c	1.1087	0.166980
a	h_c	1.1237	0.187356
b	h_c	1.1237	0.184723
a	h_c	1.1388	0.200133
b	h_c	1.1388	0.202551
a	h_c	1.1538	0.212977
b	h_c	1.1538	0.220465
a	h_c	1.1689	0.225887
b	h_c	1.1689	0.238465
a	h_c	1.1839	0.238863
b	h_c	1.1839	0.256550
a	h_c	1.1990	0.251904
b	h_c	1.1990	0.274721
a	h_c	1.2140	0.265009
b	h_c	1.2140	0.292977
a	h_c	1.2291	0.278179
b	h_c	1.2291	0.311318
a	h_c	1.2441	0.291412
b	h_c	1.2441	0.329745
a	h_c	1.2592	0.304709
b	h_c	1.2592	0.348258
a	h_c	1.2742	0.318068
b	h_c	1.2742	0.366856
a	h_c	1.2893	0.331489
b	h_c	1.2893	0.385540
a	h_c	1.3043	0.344972
b	h_c	1.3043	0.404309
a	h_c	1.3194	0.358515
b	h_c	1.3194	0.423164
a	h_c	1.3344	0.372119
b	h_c	1.3344	0.442104
a	h_c	1.3495	0.385784
b	h_c	1.3495	0.461130
a	h_c	1.3645	0.399507
b	h_c	1.3645	0.480241
a	h_c	1.3796	0.413290
b	h_c	1.3796	0.499438
a	h_c	1.3946	0.427131
b	h_c	1.3946	0.518720
a	h_c	1.4097	0.441030
b	h_c	1.4097	0.538088
a	h_c	1.4247	0.454987
b	h_c	1.4247	0.557541
a	h_c	1.4398	0.469000
b	h_c	1.4398	0.577080
a	h_c	1.4548	0.483070
b	h_c	1.4548	0.596705
a	h_c	1.4699	0.497195
b	h_c	1.4699	0.616414
a	h_c	1.4849	0.511376
b	h_c	1.4849	0.636210
a	h_c	1.5000	0.525612
b	h_c	1.5000	0.656091
